# Supplementary material for: Context Specific and Differential Gene Co-expression Networks via Bayesian Biclustering
Source: PLoS Comput Biol. 2016 Jul 28;12(7):e1004791. doi: 10.1371/journal.pcbi.1004791 (PMC4965098; doi:10.1371/journal.pcbi.1004791)
Supplement: S1 Table — The importance of the genes are ordered by their betweenness centralities. (TEX) [file pcbi.1004791.s014.tex]

LPPR2&5\\
PTK2B&0\\
CALML3&0\\
SNX10&0\\
SETD2&0\\
ECEL1&0\\
Contig15276-RC&0\\
Contig25092-RC&0\\
SLAMF7&0\\
PPFIA4&0\\
Contig35763-RC&0\\
B3GNT2&0\\
NM-000497&0\\
DR1&0\\
NOTUM&0\\
