# Supplementary material for: Context Specific and Differential Gene Co-expression Networks via Bayesian Biclustering
Source: PLoS Comput Biol. 2016 Jul 28;12(7):e1004791. doi: 10.1371/journal.pcbi.1004791 (PMC4965098; doi:10.1371/journal.pcbi.1004791)
Supplement: S2 Table — The importance of the genes are ordered by their betweenness centralities. (TEX) [file pcbi.1004791.s015.tex]

UBE2T&19066.0717986771\\
EML4&13459.0421291076\\
AF028828&12590.4542161055\\
Contig61254-RC&10989.6761672242\\
Contig36688&9729.21075956207\\
AF035318&6918.90161227661\\
MELK&6155.73348039546\\
LAMP3&6134.23047019853\\
NM-006607&5626.59837041712\\
MRPL42&5144.24711268396\\
FMNL2&5137.86972552903\\
DEPDC1B&5079.43447045195\\
LZTFL1&4507.32408702409\\
CCNB1&4130.39603174603\\
AURKA&3999.20136814064\\
UCK2&3926.68660184652\\
SMARCAL1&3594.39603174603\\
PQBP1&3593.98777523646\\
BUB1&3562.51152805168\\
Contig19431-RC&3360.89121755438\\
FNBP4&3020\\
METTL1&3016.60396825397\\
CCNB2&2956.36165540805\\
C4orf23&2914.51346153847\\
MLZE&2878.2641613323\\
MASTL&2818.84747474747\\
C15orf42&2813.39266803377\\
BYSL&2810.81543588841\\
SIRPA&2574.44639249639\\
SDCCAG3&2453.60396825397\\
PKMYT1&2267.90012543538\\
NOG&2247.80717980849\\
WDR5&2231.73715928296\\
Contig34327&2197.0905011655\\
STIL&2196.16114419401\\
CDC25B&2152.56719765613\\
Contig10455-RC&2090.67937062938\\
NM-016285&2088.50641025641\\
Contig47081-RC&1987.39603729605\\
OGFOD1&1923.77674090615\\
Contig5384-RC&1855.61666666667\\
NM-007203&1831\\
LCP2&1688.72325909385\\
CARS&1670.44747474747\\
NUP205&1562.58333333333\\
ELL&1541.04329004329\\
Contig34129-RC&1526\\
SART1&1524\\
Contig4047-RC&1522.5\\
Contig41635-RC&1469.22412009525\\
TRAF1&1468.14134199134\\
MRPS5&1388.79307359307\\
SH2D2A&1285.25983869416\\
MGC13057&1261.85245310245\\
ACCN3&1223\\
TIMELESS&1223\\
PNPT1&1220\\
CDT1&1220\\
AK001439&1220\\
NCK2&1220\\
C20orf20&1063.06298701299\\
Contig40272-RC&1007.3467948718\\
MCM7&972.234487734486\\
TBC1D7&920\\
Contig51464-RC&920\\
IVNS1ABP&920\\
NSUN2&920\\
Contig16717-RC&918\\
COX4I2&918\\
ZNF518&918\\
KIAA0179&918\\
OGT&918\\
SPBC25&909.500865293389\\
KNTC1&847.817449217449\\
CDC25A&839.5\\
TROAP&760.713095238095\\
WARS&718.916373822257\\
CD2&718.136189942706\\
MORC2&669.598412698413\\
FOXM1&630.943776349437\\
C16orf61&615\\
AF085351&615\\
SYF2&615\\
L3MBTL2&615\\
RGS20&615\\
FBXL10&614\\
NUP93&614\\
Contig14981-RC&614\\
AL050141&614\\
HMGA1&614\\
CASP2&582.745454545455\\
ID2&565.937301587301\\
MVD&516.106385281385\\
SGCD&508.422626046485\\
Contig14985-RC&467.69358974359\\
X00437&462.64025974026\\
NOL1&385.090635992298\\
RAD51AP1&366.593461657081\\
TTK&361.932117392412\\
TENC1&346.345148856991\\
Contig34113-RC&327.166666666667\\
Contig47129&308.75\\
C16orf57&308\\
Contig43549-RC&308\\
GHSR&308\\
WDR59&308\\
CCL5&308\\
C6orf49&308\\
TBRG4&308\\
SLC5A6&308\\
Contig43314-RC&308\\
AL137332&308\\
CCT5&308\\
CCNA2&308\\
CXCL2&308\\
Contig39929-RC&308\\
MAB21L1&308\\
MAP3K4&308\\
DNASE1&308\\
DHX37&308\\
TBP&271.396031746032\\
AURKB&214.8438057041\\
KIF20A&213.468836267732\\
CDC20&207.535119334199\\
RBM38&193.717100443416\\
CAMK2G&159.349206349206\\
MRPS18A&118.832900432901\\
Contig2263-RC&109.836341436341\\
Contig61432&108.627777777778\\
ESPL1&107.095144300144\\
NM-018041&90.5333333333334\\
Contig45118-RC&85\\
CHCHD5&70.6666666666667\\
Contig39512-RC&67\\
Contig31164-RC&45\\
EZH2&39.5705453859866\\
WDR4&38.4166666666666\\
NM-006450&35.7737611485896\\
CDH16&33\\
Contig67077-RC&32\\
NOL6&32\\
AL110203&19.1666666666667\\
DNMT3B&17.8261904761905\\
Contig45818-RC&17\\
KRT25&17\\
PDLIM7&17\\
Contig24968-RC&17\\
AXL&16\\
CENPA&13.1972222222222\\
CMTM3&12\\
Contig34880-RC&11.1206349206349\\
FOXE3&11\\
Contig39283-RC&10.7777777777778\\
COBRA1&9\\
KIAA0196&9\\
Contig42870-RC&9\\
SF3B14&8\\
HEPH&7\\
ADAMTS7&7\\
AP2A2&6\\
KNTC2&6\\
Contig35435-RC&5\\
ATP6V1H&5\\
MYBL2&4\\
Contig20955-RC&4\\
Contig31127-RC&4\\
Contig37834-RC&4\\
ANKRD12&3\\
NFS1&3\\
NUSAP1&2.53333333333333\\
DYNLL2&2\\
GORASP2&2\\
CD302&2\\
Contig20755&2\\
Contig20098-RC&2\\
Contig46419-RC&2\\
Contig22022-RC&2\\
AL162053&2\\
Contig33343-RC&1\\
TAF5L&1\\
TNFRSF17&1\\
Y11710&1\\
Contig31378-RC&1\\
AL080186&1\\
TOR1A&1\\
NFKBIE&1\\
NFKB1&1\\
AL137730&1\\
GGA3&1\\
TXNL4B&1\\
AP3M2&1\\
SLC22A5&0\\
AARS&0\\
LYN&0\\
TMEM161B&0\\
SEPT7&0\\
Contig32689-RC&0\\
TGIF&0\\
NPAS1&0\\
P2RX4&0\\
RAPH1&0\\
ASMT&0\\
UBE2D1&0\\
POGZ&0\\
SAMD4B&0\\
TPX2&0\\
CASP14&0\\
DPYSL5&0\\
Contig33199-RC&0\\
C11orf60&0\\
MYO9B&0\\
Contig26988-RC&0\\
Contig51885-RC&0\\
Contig29780-RC&0\\
EFTUD2&0\\
CHST2&0\\
PSMD7&0\\
PTPN4&0\\
DHX16&0\\
RAB13&0\\
ZNF364&0\\
CLPB&0\\
Contig34826-RC&0\\
MTHFD1L&0\\
SLC24A2&0\\
AVEN&0\\
GATAD2B&0\\
PFDN2&0\\
Contig52425-RC&0\\
TUBD1&0\\
Contig40421-RC&0\\
Contig42105-RC&0\\
CCL2&0\\
BPTF&0\\
GATAD1&0\\
LOC144097&0\\
SLC17A5&0\\
C10orf59&0\\
CENPF&0\\
ARHGAP30&0\\
Contig19098-RC&0\\
VPS36&0\\
Contig31597-RC&0\\
Contig55040-RC&0\\
SAP30BP&0\\
Contig14715-RC&0\\
NAP1L3&0\\
Contig9411&0\\
Contig22095-RC&0\\
AF109294&0\\
SPATA2&0\\
Contig8125-RC&0\\
C16orf5&0\\
Contig52184-RC&0\\
Contig15152-RC&0\\
C22orf29&0\\
Contig17915-RC&0\\
FBN1&0\\
Contig49835-RC&0\\
GPR19&0\\
CCNE2&0\\
Contig28567-RC&0\\
AW419203-RC&0\\
VARS&0\\
LMNB1&0\\
ATP6V1G1&0\\
Contig29369-RC&0\\
COG6&0\\
AB029032&0\\
UBE2C&0\\
ORC6L&0\\
FAF1&0\\
ZWINT&0\\
ZER1&0\\
SEMA4D&0\\
KCNJ4&0\\
MARS&0\\
Contig39655-RC&0\\
NUP50&0\\
SPAG5&0\\
CARS&0\\
FLJ25770&0\\
AL110245&0\\
Contig29301-RC&0\\
MYBBP1A&0\\
XPNPEP1&0\\
NCOA3&0\\
TMC6&0\\
TRAPPC2&0\\
NOM1&0\\
C18orf43&0\\
MTX2&0\\
CALCOCO2&0\\
NM-014588&0\\
Contig19324-RC&0\\
Contig64260-RC&0\\
Contig6832-RC&0\\
Contig14929-RC&0\\
Contig36430-RC&0\\
C1orf121&0\\
Contig41877-RC&0\\
RPL26L1&0\\
MCM6&0\\
TUBGCP2&0\\
AF257659&0\\
CPSF4&0\\
MLF1IP&0\\
Contig50728-RC&0\\
PNMA3&0\\
Contig28014-RC&0\\
STS-1&0\\
Contig25960-RC&0\\
AMOTL1&0\\
KIAA0738&0\\
Contig33697-RC&0\\
NM-006737&0\\
AFG3L2&0\\
QSCN6L1&0\\
TICAM1&0\\
Contig14280-RC&0\\
Contig6119-RC&0\\
C20orf4&0\\
STIP1&0\\
Contig26623-RC&0\\
Contig54800-RC&0\\
KIF14&0\\
U50531&0\\
Contig39826-RC&0\\
AL137400&0\\
ARD1A&0\\
RAB11FIP2&0\\
AB028968&0\\
FBXO8&0\\
MTMR15&0\\
E2F2&0\\
POLS&0\\
AK002088&0\\
NRM&0\\
Contig64211-RC&0\\
Contig36385-RC&0\\
COL5A3&0\\
DTL&0\\
NAPE-PLD&0\\
Contig41828-RC&0\\
PCDHB13&0\\
Contig48613-RC&0\\
Contig35479-RC&0\\
NUP62&0\\
PIAS4&0\\
NHN1&0\\
BBS1&0\\
CXYorf3&0\\
Contig32570-RC&0\\
Contig28286-RC&0\\
SSB&0\\
TMEM39B&0\\
HEATR1&0\\
TNFRSF21&0\\
CGI-09&0\\
MRPS17&0\\
ETS1&0\\
TRAF3IP3&0\\
MAP1S&0\\
PPP3R1&0\\
CD3G&0\\
CYP17A1&0\\
PPAPDC1A&0\\
FANCA&0\\
FAM44A&0\\
FAM64A&0\\
NM-000200&0\\
Contig30238-RC&0\\
Contig24155-RC&0\\
Contig15393-RC&0\\
DKFZp762E1312&0\\
CTSA&0\\
DDEFL1&0\\
TMEPAI&0\\
Contig39278-RC&0\\
Contig19733-RC&0\\
Contig32971&0\\
Contig48014-RC&0\\
MGC2408&0\\
BIRC5&0\\
Contig29047-RC&0\\
Contig29892-RC&0\\
L37198&0\\
LIMS2&0\\
A2BP1&0\\
DKC1&0\\
DOCK1&0\\
C20orf24&0\\
CDCA3&0\\
IGFBP4&0\\
Contig34947-RC&0\\
Contig29226-RC&0\\
LEPR&0\\
SNRPC&0\\
OPRK1&0\\
APOC4&0\\
Contig22758-RC&0\\
Contig16895-RC&0\\
TFR2&0\\
PAK3&0\\
Contig34605-RC&0\\
Contig23931-RC&0\\
Contig20901-RC&0\\
Contig49859-RC&0\\
Contig16861-RC&0\\
TXN&0\\
Contig32282-RC&0\\
Contig23526-RC&0\\
Contig30207-RC&0\\
ESCO1&0\\
C19orf4&0\\
Contig26060-RC&0\\
PRDM11&0\\
Contig51754-RC&0\\
Contig12294-RC&0\\
RAD54L&0\\
DEF6&0\\
BRD2&0\\
WDR1&0\\
Contig38535-RC&0\\
AF131772&0\\
TAGLN3&0\\
RIPK1&0\\
Contig56346-RC&0\\
Contig56689-RC&0\\
AF124512&0\\
NKTR&0\\
LAT2&0\\
UBQLN1&0\\
PPIG&0\\
Contig16440-RC&0\\
ADAM18&0\\
DDX23&0\\
Contig20184-RC&0\\
MUS81&0\\
LPPR2&0\\
SMUG1&0\\
Contig36421-RC&0\\
MERTK&0\\
DLL1&0\\
KIAA1712&0\\
Contig12539-RC&0\\
Contig23707-RC&0\\
Contig45924-RC&0\\
TOPORS&0\\
Contig10115-RC&0\\
Contig20427-RC&0\\
DOCK2&0\\
AKAP8&0\\
AP4B1&0\\
Contig22444-RC&0\\
LOC51149&0\\
TCERG1&0\\
CDH10&0\\
Contig9157-RC&0\\
DPF3&0\\
IMMT&0\\
SDS&0\\
Contig32075-RC&0\\
Contig48558-RC&0\\
Contig16507-RC&0\\
CCDC44&0\\
AK002039&0\\
Contig27167-RC&0\\
AL049340&0\\
MAPK8IP2&0\\
HLA-DRB4&0\\
LOC161931&0\\
Contig10881-RC&0\\
SDF4&0\\
NM-015868&0\\
FLJ10154&0\\
BCL11A&0\\
Contig37762-RC&0\\
Contig39446-RC&0\\
Contig59353&0\\
POLR3E&0\\
C20orf107&0\\
C13orf28&0\\
PPAPDC3&0\\
Contig27338-RC&0\\
DONSON&0\\
C14orf106&0\\
NAGA&0\\
RRM2&0\\
NM-017756&0\\
SIRPG&0\\
TPM3&0\\
FGFR4&0\\
Contig5264-RC&0\\
U28831&0\\
ENTPD2&0\\
Contig10973-RC&0\\
Contig30522-RC&0\\
CDCA2&0\\
BTNL2&0\\
Contig6456-RC&0\\
PRR3&0\\
LOXL2&0\\
MCM3&0\\
RHOA&0\\
NEK2&0\\
Contig44455-RC&0\\
Contig28310-RC&0\\
C5orf28&0\\
SYP&0\\
TSSC1&0\\
NM-003349&0\\
PLAU&0\\
Contig10162-RC&0\\
NM-020135&0\\
Contig14375-RC&0\\
DHX29&0\\
COX5A&0\\
MAD1L1&0\\
PUS1&0\\
Contig34957-RC&0\\
AURKA&0\\
SERPINH1&0\\
FEZ1&0\\
PITPNC1&0\\
ARID4A&0\\
DLX5&0\\
Contig45914-RC&0\\
ROR2&0\\
Contig39249&0\\
IKBKE&0\\
HIST1H1A&0\\
NM-013440&0\\
PAX4&0\\
SYMPK&0\\
GCS1&0\\
EMILIN1&0\\
BTN2A1&0\\
D87446&0\\
EFCAB5&0\\
Contig26648-RC&0\\
BCL2L11&0\\
KIAA1754L&0\\
DSCR1L1&0\\
DNAH8&0\\
SPAG16&0\\
GPRASP1&0\\
CENTB1&0\\
CBX8&0\\
Contig16206-RC&0\\
AL162052&0\\
CD209&0\\
Contig22745-RC&0\\
CYFIP1&0\\
Contig8533-RC&0\\
Contig27580-RC&0\\
ZKSCAN1&0\\
ANKFY1&0\\
COQ2&0\\
Contig13933-RC&0\\
Contig43802-RC&0\\
C14orf112&0\\
Contig44265-RC&0\\
AK000788&0\\
C19orf59&0\\
AEBP2&0\\
Contig39585-RC&0\\
PLAC8&0\\
CCDC34&0\\
Contig15033-RC&0\\
NM-018136&0\\
ZNF532&0\\
HEYL&0\\
Contig25807-RC&0\\
C3orf54&0\\
Contig52074-RC&0\\
CYBB&0\\
MCM10&0\\
VPS11&0\\
IL1R1&0\\
Contig29446-RC&0\\
MKI67&0\\
LOC51233&0\\
Contig10373-RC&0\\
Contig7437&0\\
SLC7A4&0\\
AL079294&0\\
AIFM1&0\\
COX6A1&0\\
Contig31288-RC&0\\
Contig50961-RC&0\\
Contig56469-RC&0\\
TMEM8&0\\
AL117665&0\\
Contig44693-RC&0\\
Contig20302-RC&0\\
SOD2&0\\
KIF3A&0\\
Contig34201-RC&0\\
POM121&0\\
LUC7L2&0\\
MRPS2&0\\
Contig23423-RC&0\\
MACF1&0\\
C9orf100&0\\
NCAPH&0\\
C12orf10&0\\
Contig52099-RC&0\\
TYMS&0\\
SLC22A11&0\\
DIAPH3&0\\
ITIH1&0\\
U66042&0\\
ABCF1&0\\
TBL2&0\\
FLJ44968&0\\
NM-004515&0\\
NM-013360&0\\
Contig39363&0\\
NUMA1&0\\
GCDH&0\\
