# Supplementary material for: Context Specific and Differential Gene Co-expression Networks via Bayesian Biclustering
Source: PLoS Comput Biol. 2016 Jul 28;12(7):e1004791. doi: 10.1371/journal.pcbi.1004791 (PMC4965098; doi:10.1371/journal.pcbi.1004791)
Supplement: S3 Table — The importance of the genes are ordered by their betweenness centralities. (TEX) [file pcbi.1004791.s016.tex]

IL10RA&17054.7281221956\\
CD53&12406.8696311765\\
CD247&11952.3805325829\\
CXCR3&5496.9547738486\\
HLA-DMB&2601.49255266375\\
SIRPG&2505.25114014905\\
BIN2&2357.71355861543\\
FYB&1955.24470997783\\
Contig46244-RC&1449.53006154744\\
CTSS&1432.16931264061\\
DOCK2&1267.9294014423\\
AK001872&1077.4741203623\\
CCR5&1015.95988077425\\
GIMAP5&960.69691964187\\
WAS&955.005060791905\\
Contig51352-RC&890.189108837178\\
CD53&836.653594219248\\
PLEK&739.066366761338\\
GBP5&735.09938099164\\
TAGAP&719.242342504132\\
X00437&643.45339714154\\
SLA&554.033410296101\\
TRAF3IP3&542.356458511972\\
CD3D&525.895547569945\\
LCP2&515.973202953745\\
CD86&511.616573928403\\
SLAMF7&498.130596876546\\
PIK3AP1&464.782206557421\\
HLA-F&404.856107912625\\
CCL5&398.089775096881\\
NCKAP1L&372.144792173408\\
GIMAP4&364.855067468674\\
LILRB2&315.622431652152\\
CORO1A&288.987751286365\\
LYZ&288.559287280358\\
LAIR1&266.236047731846\\
CD74&252.63545059692\\
PTPRCAP&245.370266300288\\
LILRB4&239.424390412822\\
CD5&211.894733431307\\
CXCL10&209.983655116732\\
CD2&208.664903131489\\
HLA-DRA&204.322843354092\\
ITGB2&195.316326738917\\
UBASH3A&189.444517077439\\
URP2&174.215629788892\\
C1QA&171.663368487545\\
CD86&167.745270156951\\
CYBB&139.577085360841\\
LAPTM5&127.596582177038\\
PTPRC&125.710084940956\\
PSCD4&125.388809785475\\
CCR2&117.754763052144\\
SAMHD1&110.332583052212\\
BUB1&110.266666666667\\
C1QB&100.866131347221\\
HCLS1&96.0439627655028\\
ARHGAP30&94.8195766346275\\
FASLG&92.6781841064673\\
CDCA3&92.5166666666667\\
SLC7A7&91.176779020509\\
LCK&83.0493736662822\\
KLHL6&78.8198125583657\\
PRG1&78.222564115491\\
CXCR6&78.0188598535002\\
CD163&69.1081199297246\\
Contig51685-RC&65.3958285330623\\
EPSTI1&63.8117334645776\\
TLR8&63.081828271755\\
Contig50728-RC&58.2699629388157\\
KIFC1&56.6833333333333\\
CCR1&53.5093680349464\\
CASP1&46.7162420890966\\
SPOCK2&45.726395940017\\
TYROBP&45.5821659773353\\
GBP1&45.5684805505167\\
Contig32971&42.787041882944\\
LAMP3&42.0061871005259\\
IL2RB&38.5733193398232\\
HLA-DPA1&35.2465189127638\\
TRAF1&34.8419432441133\\
TRPV2&33.8296536023743\\
INDO&32.8419873208845\\
LILRB3&32.1957906005891\\
TAP1&25.9697635218962\\
NM-006607&25.5833333333333\\
APBB1IP&24.0627315032021\\
TNFRSF1B&24.0437876793766\\
GZMK&23.5541356402675\\
KIF2C&23.2\\
BTK&20.1554645142181\\
FMNL1&19.7458853453429\\
RASSF5&18.4078703772932\\
STK10&17.8281506543359\\
NCF2&17.6569033011285\\
TRIM22&16.2031011827175\\
EBI2&15.7774347072885\\
MAP4K1&14.2481105561698\\
Contig35763-RC&13.9065810839851\\
CCR7&12.7973029529731\\
Contig36042-RC&12.7574445025673\\
HLA-DMA&12.529120433569\\
IL7R&12.2038232814881\\
HCK&11.913124416409\\
INPP5D&10.5011225416251\\
PLEKHQ1&10.0813749636819\\
GPR18&9.82039241689214\\
SLC9A9&9.79931801880025\\
FGL2&9.66433721086675\\
MS4A4A&8.8541359614178\\
LTB&8.2499109944797\\
CXCL11&7.95287794649104\\
M12758&7.54175681718516\\
ST8SIA4&6.80730328640714\\
NM-009587&6.57488361933551\\
GIT2&6.56832931910884\\
PSMB9&6.53644838194812\\
LIMD2&6.44486974254492\\
CD3G&5.51716230169421\\
AURKB&5.23333333333333\\
NCAPH&4.53333333333333\\
RCSD1&4.5088578399282\\
PIM2&4.37305877743597\\
IKZF1&4.33306355543534\\
IL15RA&4.28711033685049\\
RP5-821D11.2&4.22814328862715\\
CD180&3.85170868862984\\
SH2D2A&3.8511586128915\\
PLAC8&3.59631762618724\\
ARHGAP15&3.52869082308679\\
HLA-DQB1&3.51398625782134\\
PIP3-E&3.37928571428571\\
LTB&3.36859071856659\\
SEMA4D&3.26706488928028\\
CTSC&3.10796318186956\\
SLAMF7&2.98045603777267\\
SIGLEC9&2.81152680406623\\
CD19&2.7331315718318\\
ADAMDEC1&2.62989864259279\\
STAT4&2.481175019625\\
ETV7&2.27507061529729\\
RUNX3&1.96983087576157\\
LYN&1.91585763074383\\
LCP1&1.90850354069102\\
NM-006994&1.80970615885702\\
AIF1&1.80133356814113\\
HLA-DRB4&1.55012323832075\\
NM-001225&1.47374653083008\\
IRF8&1.43282242306912\\
TFEC&1.38422534876044\\
NM-002984&1.36191655612055\\
CXCL9&1.28889951123831\\
FCGR2A&1.28722017893594\\
HLA-E&1.26679262652729\\
IRF1&1.26335606144066\\
EVI2B&1.22061013332982\\
HAVCR2&1.19558422256675\\
MPP1&1.15259935215832\\
CD69&1.05649611922574\\
SIT1&0.932233709785892\\
CRTAM&0.758214937763365\\
CENTG1&0.682163948135142\\
STAT1&0.614114853975652\\
CCNB2&0.583333333333333\\
HLA-C&0.560386248634937\\
IFI30&0.522537167872766\\
AIM2&0.494813763751086\\
CD14&0.488880992856594\\
LAP3&0.476273831334444\\
C14orf58&0.472141798223795\\
FAM78A&0.406043918321917\\
TNFAIP3&0.405138019304302\\
DKFZp762E1312&0.4\\
SELL&0.379506024405821\\
C1orf38&0.373053834958235\\
P2RY10&0.337566137566138\\
FLI1&0.333324376444389\\
PLEKHO1&0.322580886968128\\
NM-002308&0.263255913722377\\
HLA-B&0.261513846043727\\
CD83&0.249160282967019\\
LST1&0.244267860117308\\
TMEM140&0.242010830762545\\
AW451097-RC&0.236705024767622\\
CD19&0.223082497212932\\
CD244&0.220748049719878\\
Contig41123-RC&0.213078517849308\\
SP140&0.190938282502411\\
ARHGAP25&0.182301235350016\\
VCAM1&0.164772267975662\\
CLEC4A&0.158079470282444\\
DAPP1&0.140181198231396\\
RAC2&0.128425670703695\\
Contig44805-RC&0.127927601246448\\
Contig49289-RC&0.104341851057336\\
PSMB10&0.0941098661686897\\
CD48&0.0905104567373991\\
LPXN&0.0876623997377933\\
NLRP3&0.0817307692307692\\
CD72&0.0767162513965206\\
TNFSF13B&0.0726137530564339\\
CPVL&0.0716832187420423\\
AF131762&0.0698447893569845\\
CSF1R&0.0683664234718389\\
Contig48318-RC&0.0666666666666667\\
NM-000566&0.066515125021857\\
SLAMF8&0.0624842969635689\\
GMFG&0.0620748299319728\\
IL4I1&0.060505698005698\\
WARS&0.0603709508881923\\
KIAA0746&0.0542566506695106\\
AF103458&0.0476190476190476\\
NM-002116&0.0473335650293482\\
RASGRP3&0.0465367965367965\\
SLC15A3&0.0441464332768681\\
PLCG2&0.0440979041841732\\
RNASE6&0.0421472937000887\\
IGSF6&0.0384757676655568\\
P2RY10&0.0354676710608914\\
GZMB&0.0328221684153887\\
P2RX5&0.0327442827442827\\
IFI16&0.0303643724696356\\
DENND1C&0.0278637770897833\\
GZMA&0.025\\
CD68&0.025\\
Contig53551-RC&0.022005772005772\\
CD83&0.0216222533894343\\
SELPLG&0.0212765957446809\\
Contig56534-RC&0.0204081632653061\\
ETV7&0.0175438596491228\\
TLR2&0.0169491525423729\\
UBD&0.0163934426229508\\
APOBEC3G&0.0149253731343284\\
FPRL2&0.0149253731343284\\
M27749&0.0142857142857143\\
SH3KBP1&0.0136986301369863\\
BATF2&0.0135135135135135\\
SLC1A3&0.0120481927710843\\
AF005487&0.0117647058823529\\
SAMD9L&0\\
AKR1B1&0\\
RFTN1&0\\
MYO1F&0\\
NM-003113&0\\
Contig53965-RC&0\\
SPIB&0\\
LOC129607&0\\
MFNG&0\\
NM-002438&0\\
MSN&0\\
SYK&0\\
TCF7&0\\
CD52&0\\
TLR1&0\\
FAM20A&0\\
AMICA1&0\\
C3AR1&0\\
CTSL&0\\
Contig65300-RC&0\\
SLAMF8&0\\
PAG1&0\\
P2RY6&0\\
PSMB8&0\\
CXCR4&0\\
IL32&0\\
STK17B&0\\
CHST2&0\\
PTPN7&0\\
RAD54L&0\\
RAP1A&0\\
PTTG1&0\\
PDCD1&0\\
BIN1&0\\
GPR65&0\\
PLA2G7&0\\
CSK&0\\
Contig31288-RC&0\\
CCL2&0\\
CCL18&0\\
Contig27391-RC&0\\
EZH2&0\\
ACSL4&0\\
SOCS1&0\\
STX11&0\\
IL16&0\\
FGR&0\\
GFI1&0\\
NFKBIE&0\\
IL18RAP&0\\
CD84&0\\
RCSD1&0\\
CDC42SE2&0\\
GPR171&0\\
X58529&0\\
SAMD3&0\\
X57809&0\\
X57819&0\\
TBX21&0\\
VPREB3&0\\
AP1S2&0\\
SIRPA&0\\
AJ249377&0\\
NMI&0\\
PSTPIP1&0\\
Contig52176-RC&0\\
NCF4&0\\
LAT2&0\\
CCL13&0\\
CD28&0\\
CSF2RA&0\\
PILRA&0\\
NCK1&0\\
VAV1&0\\
PSCD1&0\\
Contig2263-RC&0\\
SOD2&0\\
POU2AF1&0\\
ITK&0\\
DOCK8&0\\
SOAT1&0\\
AIF1&0\\
FOXM1&0\\
PTGER4&0\\
J04162&0\\
E2F1&0\\
UBE2C&0\\
APOL3&0\\
APOBEC3B&0\\
DAPK1&0\\
X93006&0\\
Contig3015-RC&0\\
GIMAP2&0\\
COL4A4&0\\
Contig42220-RC&0\\
ST8SIA4&0\\
OBFC2A&0\\
AJ225092&0\\
AJ225093&0\\
GNGT2&0\\
BCL11B&0\\
SLCO2B1&0\\
VSIG4&0\\
CD96&0\\
RASGRP2&0\\
CD226&0\\
LHFPL2&0\\
ITM2C&0\\
KLRD1&0\\
C1QC&0\\
FMNL2&0\\
RASSF2&0\\
Y14737&0\\
MELK&0\\
ZFHX1B&0\\
DEPDC1B&0\\
FLJ22662&0\\
DISC1&0\\
SAMD9L&0\\
MSL3L1&0\\
BIN2&0\\
CYLD&0\\
CD300A&0\\
Contig46778-RC&0\\
SGOL1&0\\
RTP4&0\\
RAB8B&0\\
TLR7&0\\
RAB8B&0\\
SAMSN1&0\\
TLR8&0\\
FAM49B&0\\
NECAP2&0\\
HAPLN3&0\\
C1orf162&0\\
CRLF3&0\\
ETS1&0\\
AF063725&0\\
CEP55&0\\
FAS&0\\
Contig31039-RC&0\\
DENND3&0\\
C2&0\\
C3&0\\
CD40LG&0\\
DOCK11&0\\
Contig41121-RC&0\\
Contig33703-RC&0\\
Contig39747-RC&0\\
AF103375&0\\
MX2&0\\
RIN3&0\\
OAS2&0\\
KIF21B&0\\
AF058075&0\\
FAM64A&0\\
TRIP13&0\\
FNTB&0\\
STS-1&0\\
Contig52082-RC&0\\
AK001942&0\\
Contig25362-RC&0\\
FNBP1&0\\
FLJ20245&0\\
EAF2&0\\
Contig28229-RC&0\\
NM-017773&0\\
Contig53126-RC&0\\
Contig30910-RC&0\\
X79782&0\\
BIRC3&0\\
BIRC5&0\\
MFSD1&0\\
Contig41538-RC&0\\
CASP10&0\\
Contig54757-RC&0\\
CCNA2&0\\
CDC20&0\\
NM-017923&0\\
Contig44195-RC&0\\
COL12A1&0\\
NM-000569&0\\
SFRP2&0\\
ITGAM&0\\
HK3&0\\
HLA-DRB1&0\\
PLSCR1&0\\
L29376&0\\
ISG20&0\\
KLRB1&0\\
KLRD1&0\\
GALM&0\\
IL18&0\\
