# Supplementary material for: Context Specific and Differential Gene Co-expression Networks via Bayesian Biclustering
Source: PLoS Comput Biol. 2016 Jul 28;12(7):e1004791. doi: 10.1371/journal.pcbi.1004791 (PMC4965098; doi:10.1371/journal.pcbi.1004791)
Supplement: S4 Table — The genes are ordered by their betweenness centralities. (TEX) [file pcbi.1004791.s017.tex]

DOK1&2831.85536130536\\
RHOQ&1915.84150849151\\
APBB1IP&1894.58261183261\\
COL4A5&796.5\\
GNS&457.895837495838\\
TACC1&446.016666666667\\
PNPLA3&364.502958152958\\
CNN1&316\\
PARVA&231.766666666667\\
TBC1D9&214.627056277056\\
ASPH&208.879748029748\\
ANKRD40&199.1\\
RP11-574E24.3&191.616666666667\\
LPGAT1&185.761471861472\\
AACS&170.620634920635\\
ANXA6&156.183333333333\\
GGCT&151\\
TLR4&151\\
DGAT2&148.35404040404\\
TMEM135&132.001659451659\\
EBF1&100.533333333333\\
SESTD1&100\\
STS&100\\
BHMT2&94.3426351426351\\
ZBTB46&79\\
CHRDL1&71.0078144078145\\
PRR5&67.1383116883118\\
DDR2&58.918475968476\\
MTURN&42.1036796536797\\
C1QTNF1&40.7\\
PGM3&40.5\\
MOCOS&40\\
EPS8L2&27.3166666666667\\
ITIH5&20.9380952380952\\
EHD2&18.8228216228216\\
PGRMC2&16.9579365079365\\
TESK1&14.2051948051948\\
MAOB&13.75\\
CCDC92&13.7337662337662\\
CRTAP&11.4404761904762\\
RMDN3&11.3111832611833\\
GNAI1&10.95\\
SH3KBP1&9.96666666666667\\
ASAH1&8.9\\
SBSPON&8.33333333333333\\
LAIR1&6.82261904761905\\
DHDDS&5.58888888888889\\
SUCLA2&4.23333333333333\\
KLHL5&3.08888888888889\\
AR&2.925\\
ACSS3&2.25\\
FEZ2&2\\
CEP68&2\\
ANTXR2&1.86666666666667\\
SPEG&1.83333333333333\\
OLFM2&1.75\\
ARHGAP21&1.7\\
CEBPA&1.53333333333333\\
ITGA8&1.33333333333333\\
CAMK1&1.15\\
EPHX1&1.0520202020202\\
AIFM2&0.857142857142857\\
EGFL6&0.333333333333333\\
MBD2&0.285714285714286\\
ITGB1&0.21978021978022\\
ESYT1&0.2\\
FAM46B&0\\
ROCK2&0\\
NTSR2&0\\
SOS1&0\\
EHBP1&0\\
PROKR1&0\\
GMCL1&0\\
PCYOX1&0\\
ACTG2&0\\
DBI&0\\
HNMT&0\\
PHOSPHO2&0\\
NMUR1&0\\
RAMP1&0\\
GPD1L&0\\
ABHD5&0\\
GPX1&0\\
EIF4E3&0\\
KIAA2018&0\\
TFDP2&0\\
SEC62&0\\
CCDC50&0\\
FAM47E-STBD1&0\\
NPNT&0\\
NPY1R&0\\
EGFLAM&0\\
CDO1&0\\
TNIP1&0\\
RP11-175K6.1&0\\
KCNMB1&0\\
BTNL9&0\\
VEGFA&0\\
RP3-483K16.4&0\\
MEOX2-AS1&0\\
TNS3&0\\
VKORC1L1&0\\
YWHAG&0\\
DUSP4&0\\
ZHX1&0\\
ECM2&0\\
MPP7&0\\
TSPAN15&0\\
SNCG&0\\
TRIM8&0\\
GPAM&0\\
PRDX3&0\\
EBF3&0\\
FADS3&0\\
MARK2&0\\
SLC22A12&0\\
FRMD8&0\\
ARHGAP20&0\\
CRYAB&0\\
TTC36&0\\
ADIPOR2&0\\
ITGA7&0\\
RDH5&0\\
DTX3&0\\
RASA3&0\\
NUBPL&0\\
PYGL&0\\
RP11-401P9.4&0\\
NDRG4&0\\
TK2&0\\
IRF8&0\\
SHMT1&0\\
GRB7&0\\
SGCA&0\\
SCN4A&0\\
C1QTNF1-AS1&0\\
CTIF&0\\
CYB5A&0\\
PQLC1&0\\
SMARCA4&0\\
HSPB6&0\\
SPINT2&0\\
DSTN&0\\
ACSS2&0\\
ATP9A&0\\
PDXK&0\\
ADRBK2&0\\
CYB5R3&0\\
SLC16A2&0\\
DOCK11&0\\
PGRMC1&0\\
FHL1&0\\
