# Supplementary material for: Context Specific and Differential Gene Co-expression Networks via Bayesian Biclustering
Source: PLoS Comput Biol. 2016 Jul 28;12(7):e1004791. doi: 10.1371/journal.pcbi.1004791 (PMC4965098; doi:10.1371/journal.pcbi.1004791)
Supplement: S5 Table — The genes are ordered by their betweenness centralities. (TEX) [file pcbi.1004791.s018.tex]

SH2D3C&1122.03202229231\\
MSRB3&866.210714285714\\
ELTD1&523.065355625639\\
CLIC4&450.66746031746\\
FAM213A&419.328450863734\\
CTSC&387\\
BAIAP2&370.790259194012\\
CD36&261.819707448567\\
PRKG1&222.660714285714\\
MYO1F&220.5\\
GPR116&177.904948307128\\
ROCK1&147.813095238095\\
SHANK3&138.986477620894\\
ARHGEF17&134\\
LIPE&80.0390115491789\\
SEMA3G&74.2931890409337\\
ABI3&73.7139278867112\\
RPS6KA1&73.5\\
DPYSL3&54.3333333333333\\
SOBP&53.5\\
LHX6&48.3516423695109\\
BTNL9&48.0778390280295\\
MCAM&44\\
PLVAP&41.6101773587734\\
SGIP1&38\\
FABP5&37.1244445071737\\
RASIP1&30.4125185375465\\
AIM1&29.4782183147788\\
FLT1&29.2540143477268\\
CCM2L&28.9238253542124\\
CCDC88C&27.3968122709888\\
FERMT2&25.8051587301587\\
ELOVL7&20.2479541890758\\
IFI27&18.7579776962517\\
F11R&18.6672347535505\\
FCHSD2&18.3333333333333\\
PODXL&18.2377317473834\\
CYYR1&17.1069988073676\\
CALD1&15.5\\
PRRX2&14\\
PDE2A&13.7530021950301\\
MGAT3&13.2548613581868\\
FABP4&12.8030274579396\\
ITPR1&9.53174603174603\\
ADCY4&9.10777128766798\\
SH3BGRL&8.16666666666667\\
ITGB4&7.37874589176447\\
GPR56&6.44801775382203\\
RASSF8&4.91666666666667\\
EGFL7&4.91256868225875\\
RBPMS&4.28333333333333\\
RAMP3&3.20979292064431\\
FGF1&2.25\\
ERG&1.83333333333333\\
MYCT1&1.77799365288496\\
TRPC3&1.33333333333333\\
NOSTRIN&0.984463513857107\\
EPHB4&0.924710197210197\\
FLT4&0.72591314587209\\
ARL4A&0.525\\
RAP1A&0.5\\
FAM129A&0.5\\
ILK&0.5\\
JAG2&0.479555352055352\\
ITGA1&0.361111111111111\\
KIF17&0.324675324675325\\
CXorf36&0.182742209057999\\
ACKR1&0.133146876853971\\
SCARF1&0.117647058823529\\
ENSG00000213494&0.111455108359133\\
ENSG00000271738&0.0930735930735931\\
ARHGEF15&0.0476190476190476\\
ELK3&0.0434782608695652\\
CBFA2T3&0.04\\
RCC2&0\\
FAM110D&0\\
CAP1&0\\
SSBP3&0\\
NEXN&0\\
TTLL7&0\\
PALMD&0\\
SLC16A4&0\\
KIRREL&0\\
NR5A2&0\\
CDK18&0\\
AKT3&0\\
VAMP8&0\\
CASP10&0\\
MLPH&0\\
LMCD1&0\\
ENSG00000237697&0\\
PPARG&0\\
ITGA9&0\\
HYAL2&0\\
SLCO2A1&0\\
TM4SF18&0\\
LDB2&0\\
SGCB&0\\
EMCN&0\\
TLL1&0\\
SGTB&0\\
POLK&0\\
MCTP1&0\\
DOCK2&0\\
TEAD3&0\\
DAAM2&0\\
SERINC1&0\\
LFNG&0\\
GNA12&0\\
TSPAN13&0\\
INHBA&0\\
PPP1R9A&0\\
LRCH4&0\\
GIMAP6&0\\
GIMAP5&0\\
REEP4&0\\
COL14A1&0\\
ENSG00000182851&0\\
DOCK8&0\\
MPDZ&0\\
NEK6&0\\
AGPAT2&0\\
ZEB1&0\\
C10orf128&0\\
VCL&0\\
ARRB1&0\\
PGR&0\\
ROBO4&0\\
JAM3&0\\
VWF&0\\
TMTC1&0\\
RASSF3&0\\
RAP1B&0\\
LPAR6&0\\
RAB20&0\\
CFL2&0\\
EID1&0\\
MYO5C&0\\
RASL12&0\\
GPRC5B&0\\
SCNN1B&0\\
CDH5&0\\
PLCG2&0\\
ARRB2&0\\
BCL6B&0\\
FMNL1&0\\
CA4&0\\
HID1&0\\
ANKRD29&0\\
RNF125&0\\
PPAP2C&0\\
SEMA6B&0\\
STXBP2&0\\
KANK2&0\\
TECR&0\\
USHBP1&0\\
IFI30&0\\
CEBPA&0\\
WTIP&0\\
NOVA2&0\\
TCF15&0\\
COX4I2&0\\
HCK&0\\
MFNG&0\\
CARD10&0\\
LRCH2&0\\
SMIM10&0\\
