# Supplementary material for: Context Specific and Differential Gene Co-expression Networks via Bayesian Biclustering
Source: PLoS Comput Biol. 2016 Jul 28;12(7):e1004791. doi: 10.1371/journal.pcbi.1004791 (PMC4965098; doi:10.1371/journal.pcbi.1004791)
Supplement: S6 Table — The genes are ordered by their betweenness centralities. (TEX) [file pcbi.1004791.s019.tex]

IRAK3&1493.64365079365\\
KLHL2&765\\
CD46&748.733333333333\\
CLIC5&253.533333333333\\
CPD&251.280158730159\\
TMEM63B&188.516666666667\\
CSF3R&178.259523809524\\
MGAM&165.502380952381\\
CRLS1&141.25\\
IL18RAP&121.01746031746\\
DPYD&72.9087301587302\\
CCNJL&66.2333333333333\\
VNN1&66.2\\
F11R&65\\
TMEM245&60\\
AK1&59\\
PLA2G12B&47.5\\
SRGN&43.7880952380952\\
FLOT1&38.8619047619048\\
SLC16A5&33.15\\
SIGLEC5&24.352380952381\\
GCA&22.8952380952381\\
BFAR&18.3333333333333\\
PGD&17.2261904761905\\
WWC2&17\\
HSD17B6&17\\
CD53&16.3214285714286\\
SAMSN1&15.3650793650794\\
HCLS1&10.0301587301587\\
NAIP&6.03333333333333\\
CLEC4D&4.99285714285714\\
TBCEL&3.66666666666667\\
DUOXA1&2.5\\
RASGRP4&2.49285714285714\\
GRINA&2.43333333333333\\
CEACAM4&2.35\\
ORM1&2\\
F11&1.58333333333333\\
DYSF&1.36666666666667\\
CLEC4E&0.928571428571428\\
CCRL2&0.75\\
PRKCZ&0\\
FGR&0\\
MKNK1&0\\
C8A&0\\
SELL&0\\
C1orf116&0\\
EVA1A&0\\
IL18R1&0\\
TFPI&0\\
SACM1L&0\\
SERPINI2&0\\
TMEM212&0\\
SYNPO2&0\\
SMARCA5&0\\
TLR2&0\\
LINC01093&0\\
FAM65B&0\\
GPSM3&0\\
SOGA3&0\\
BMPER&0\\
STARD3NL&0\\
DLC1&0\\
SH2D4A&0\\
GNRH1&0\\
UBXN2B&0\\
ZDHHC21&0\\
FGD3&0\\
OLAH&0\\
PAPSS2&0\\
RP11-95I16.2&0\\
TACC2&0\\
RP11-326C3.15&0\\
TCIRG1&0\\
ARRB1&0\\
CD163&0\\
KIAA1551&0\\
KRT18&0\\
MGAT2&0\\
SECISBP2L&0\\
AQP9&0\\
CCDC33&0\\
FES&0\\
RP11-76E17.4&0\\
C16orf45&0\\
ITGAM&0\\
LLGL2&0\\
GMIP&0\\
FXYD1&0\\
GMFG&0\\
LIN7B&0\\
LILRA6&0\\
FCAR&0\\
LINC01270&0\\
MAP3K15&0\\
ENSG00000205081&0\\
ENSG00000087916&0\\
MPP1&0\\
