# Supplementary material for: Context Specific and Differential Gene Co-expression Networks via Bayesian Biclustering
Source: PLoS Comput Biol. 2016 Jul 28;12(7):e1004791. doi: 10.1371/journal.pcbi.1004791 (PMC4965098; doi:10.1371/journal.pcbi.1004791)
Supplement: S7 Table — The genes are ordered by their betweenness centralities. (TEX) [file pcbi.1004791.s020.tex]

LMOD1&201.857209311157\\
RBPMS&199.632209311157\\
SDC2&115.794510898458\\
MSRB3&65.8420634920635\\
IVD&50.6003113845219\\
MCAM&46.1287480063796\\
NBEA&38\\
RBPMS2&36.2147015265436\\
SELM&24.7177109440267\\
MYL9&22.4206349206349\\
GNE&9.6421679197995\\
MPDZ&9.18015873015873\\
SOX10&9.16666666666667\\
FSCN1&9\\
DLG5&9\\
MINK1&9\\
FERMT2&7.36771094402673\\
A2M&6.749669628617\\
SORBS1&6.49007936507936\\
PLA2R1&6.16666666666667\\
ADCY5&5.38105680868839\\
SH3BP2&4\\
THEMIS2&3\\
MYLK&2.86666666666667\\
SOX8&1.83333333333333\\
KANK2&1.54772347535505\\
PDE9A&1\\
KCNK5&0.833333333333333\\
PRKG1&0.666666666666667\\
TBC1D1&0.4\\
WIPF1&0.333333333333333\\
CACNA1C&0.166666666666667\\
FGR&0\\
SCMH1&0\\
SORT1&0\\
CSRP1&0\\
TNS1&0\\
SLC11A1&0\\
ITPR1&0\\
ALS2CL&0\\
SLC10A6&0\\
PDLIM3&0\\
LCP2&0\\
RCAN2&0\\
CALD1&0\\
SFRP1&0\\
PGM5&0\\
PRUNE2&0\\
HABP4&0\\
LMX1B&0\\
AIFM2&0\\
PAPSS2&0\\
ACSL5&0\\
MRVI1&0\\
PGR&0\\
AMIGO2&0\\
LTB4R&0\\
RASL12&0\\
TMEM8A&0\\
TGFB1I1&0\\
PLD2&0\\
FGF11&0\\
PIK3R5&0\\
SPOP&0\\
LAIR1&0\\
PLCB4&0\\
PYGB&0\\
RAC2&0\\
CYTH4&0\\
GRAMD4&0\\
