# Supplementary material for: Context Specific and Differential Gene Co-expression Networks via Bayesian Biclustering
Source: PLoS Comput Biol. 2016 Jul 28;12(7):e1004791. doi: 10.1371/journal.pcbi.1004791 (PMC4965098; doi:10.1371/journal.pcbi.1004791)
Supplement: S8 Table — All term enrichments are for a cutoff of FDR ≤ 0.05. Gene names are suppressed, but the number of genes in each factor is shown. (TEX) [file pcbi.1004791.s021.tex]

49&7&4&IPR006703:AIG1&5.453e-09\\
49&7&4&GO:0005525~GTP binding&0.0035831\\
49&7&4&GO:0019001~guanyl nucleotide binding&0.0038733\\
49&7&4&GO:0032561~guanyl ribonucleotide binding&0.0038733\\
49&7&3&nucleotide phosphate-binding region:GTP&0.026093\\
49&7&3&gtp-binding&0.036677\\
49&7&5&GO:0017076~purine nucleotide binding&0.044597\\
48&55&8&GO:0048514~blood vessel morphogenesis&2.5382e-05\\
48&55&7&GO:0001525~angiogenesis&4.7787e-05\\
48&55&8&GO:0001568~blood vessel development&6.8385e-05\\
48&55&8&GO:0001944~vasculature development&8.0194e-05\\
48&55&3&PIRSF018314:transcription factor, collier type&0.00038035\\
48&55&3&zinc finger region:C5-type&0.00045921\\
48&55&3&IPR018350:Transcription factor COE, conserved site&0.00052205\\
48&55&3&IPR003523:Transcription factor COE&0.00052205\\
48&55&4&IPR002909:Cell surface receptor IPT/TIG&0.0012993\\
48&55&4&SM00429:IPT&0.0027712\\
48&55&3&domain:IPT/TIG&0.0034071\\
48&55&3&compositionally biased region:Pro/Ser/Thr-rich&0.0058712\\
48&55&4&GO:0005201~extracellular matrix structural constituent&0.026124\\
48&55&8&developmental protein&0.030972\\
22&20&4&IPR000884:Thrombospondin, type 1 repeat&0.00024131\\
22&20&4&SM00209:TSP1&0.00038565\\
22&20&5&GO:0005578~proteinaceous extracellular matrix&0.0031881\\
22&20&5&GO:0031012~extracellular matrix&0.0042433\\
22&20&4&extracellular matrix&0.013831\\
40&25&3&IPR006703:AIG1&0.00024949\\
40&25&4&GO:0005525~GTP binding&0.049293\\
69&65&9&GO:0008610~lipid biosynthetic process&0.00028156\\
69&65&6&Acyltransferase&0.0016262\\
69&65&5&lipid synthesis&0.0034186\\
69&65&4&GO:0008374~O-acyltransferase activity&0.004741\\
69&65&14&GO:0005829~cytosol&0.0054233\\
69&65&3&GO:0019432~triglyceride biosynthetic process&0.0068655\\
69&65&8&GO:0009719~response to endogenous stimulus&0.0089412\\
69&65&9&GO:0044429~mitochondrial part&0.011181\\
69&65&3&GO:0046463~acylglycerol biosynthetic process&0.012467\\
69&65&3&GO:0046460~neutral lipid biosynthetic process&0.012467\\
69&65&5&GO:0014070~response to organic cyclic substance&0.014211\\
69&65&3&GO:0046504~glycerol ether biosynthetic process&0.014684\\
69&65&10&GO:0010033~response to organic substance&0.014922\\
69&65&5&lipid metabolism&0.017235\\
69&65&9&endoplasmic reticulum&0.02377\\
69&65&3&GO:0016878~acid-thiol ligase activity&0.029543\\
69&65&7&GO:0009725~response to hormone stimulus&0.029815\\
69&65&11&GO:0005739~mitochondrion&0.04318\\
25&137&10&domain:PH&0.00049212\\
25&137&10&IPR001849:Pleckstrin homology&0.0025698\\
25&137&10&SM00233:PH&0.0033548\\
25&137&10&IPR011993:Pleckstrin homology-type&0.0049751\\
25&137&11&GO:0007167~enzyme linked receptor protein signaling pathway&0.0050987\\
25&137&8&GO:0032403~protein complex binding&0.011209\\
25&137&6&FAD&0.01362\\
25&137&11&GO:0030695~GTPase regulator activity&0.015745\\
25&137&11&GO:0060589~nucleoside-triphosphatase regulator activity&0.018548\\
25&137&12&oxidoreductase&0.019414\\
25&137&17&GO:0005509~calcium ion binding&0.025\\
25&137&14&calcium&0.039205\\
25&137&4&domain:Rab-GAP TBC&0.043712\\
25&137&6&hsa04910:Insulin signaling pathway&0.045726\\
25&137&4&SM00164:TBC&0.048636\\
25&137&4&IPR000195:RabGAP/TBC&0.049369\\
33&17&3&GO:0048407~platelet-derived growth factor binding&0.00054224\\
33&17&4&GO:0030198~extracellular matrix organization&0.0015496\\
33&17&10&signal&0.0022449\\
33&17&10&signal peptide&0.0025767\\
33&17&4&GO:0043062~extracellular structure organization&0.0058231\\
33&17&3&GO:0042476~odontogenesis&0.015298\\
33&17&10&glycosylation site:N-linked (GlcNAc...)&0.01645\\
33&17&10&glycoprotein&0.020107\\
33&17&2&GO:0005584~collagen type I&0.021328\\
33&17&2&PIRSF002255:collagen alpha 1(I) chain&0.023089\\
33&17&3&collagen&0.025899\\
33&17&2&skin&0.041194\\
33&17&2&GO:0043589~skin morphogenesis&0.048737\\
33&17&3&GO:0019838~growth factor binding&0.049894\\
59&31&9&GO:0005739~mitochondrion&0.00055939\\
59&31&3&GO:0016878~acid-thiol ligase activity&0.0053819\\
59&31&4&GO:0016054~organic acid catabolic process&0.0084837\\
59&31&4&GO:0046395~carboxylic acid catabolic process&0.0084837\\
59&31&5&ligase&0.0089111\\
59&31&7&mitochondrion&0.009526\\
59&31&3&GO:0016877~ligase activity, forming carbon-sulfur bonds&0.0098545\\
59&31&9&nucleotide-binding&0.018154\\
59&31&8&atp-binding&0.020657\\
59&31&2&SM00264:BAG&0.03912\\
59&31&5&transit peptide:Mitochondrion&0.043914\\
59&31&5&transit peptide&0.04446\\
59&31&4&GO:0006916~anti-apoptosis&0.049003\\
21&13&5&GO:0005773~vacuole&0.00068177\\
21&13&4&lysosome&0.00096365\\
21&13&4&hsa04142:Lysosome&0.0028093\\
21&13&4&GO:0000323~lytic vacuole&0.0092065\\
21&13&4&GO:0005764~lysosome&0.0092065\\
21&13&8&signal&0.014091\\
21&13&8&signal peptide&0.014744\\
21&13&7&disulfide bond&0.049058\\
9&33&8&kinase&0.00078848\\
9&33&3&IPR017892:Protein kinase, C-terminal&0.023156\\
9&33&3&SM00133:S-TK-X&0.028159\\
9&33&5&serine/threonine-protein kinase&0.029836\\
9&33&5&IPR017442:Serine/threonine protein kinase-related&0.034591\\
9&33&3&domain:AGC-kinase C-terminal&0.03468\\
9&33&3&IPR000961:AGC-kinase, C-terminal&0.04298\\
42&8&3&GO:0008374~O-acyltransferase activity&0.00081766\\
42&8&3&lipid metabolism&0.011837\\
42&8&3&Acyltransferase&0.012147\\
42&8&2&GO:0019432~triglyceride biosynthetic process&0.04461\\
24&6&3&SM00324:RhoGAP&0.00087665\\
24&6&3&domain:Rho-GAP&0.0010346\\
24&6&3&IPR000198:RhoGAP&0.0011442\\
24&6&3&GO:0043434~response to peptide hormone stimulus&0.0092265\\
13&24&5&domain:PH&0.001499\\
13&24&5&SM00233:PH&0.0025889\\
13&24&5&IPR001849:Pleckstrin homology&0.0029897\\
46&16&5&GO:0046983~protein dimerization activity&0.0017098\\
50&86&7&cell projection&0.0022613\\
50&86&10&GO:0019898~extrinsic to membrane&0.0054927\\
50&86&10&cytoskeleton&0.012639\\
50&86&26&cytoplasm&0.012991\\
50&86&3&GO:0006692~prostanoid metabolic process&0.044727\\
50&86&3&GO:0006693~prostaglandin metabolic process&0.044727\\
52&15&4&ATP&0.0029324\\
2&17&3&GO:0022627~cytosolic small ribosomal subunit&0.0035524\\
2&17&3&hsa03010:Ribosome&0.0064676\\
2&17&3&GO:0015935~small ribosomal subunit&0.0087992\\
2&17&3&GO:0022626~cytosolic ribosome&0.014464\\
2&17&3&ribosome&0.014764\\
2&17&3&GO:0006414~translational elongation&0.029716\\
2&17&3&GO:0033279~ribosomal subunit&0.035326\\
2&17&3&GO:0044445~cytosolic part&0.049122\\
5&9&3&ribosome&0.0037853\\
5&9&3&GO:0022626~cytosolic ribosome&0.011343\\
5&9&3&hsa03010:Ribosome&0.011746\\
5&9&3&GO:0006414~translational elongation&0.014164\\
5&9&3&protein biosynthesis&0.024489\\
5&9&3&ribosomal protein&0.024489\\
5&9&3&GO:0033279~ribosomal subunit&0.027827\\
5&9&3&GO:0003735~structural constituent of ribosome&0.030229\\
5&9&3&GO:0044445~cytosolic part&0.038796\\
27&11&4&GO:0051726~regulation of cell cycle&0.0037937\\
27&11&2&GO:0070141~response to UV-A&0.018236\\
27&11&4&GO:0007049~cell cycle&0.044669\\
27&11&2&GO:0045737~positive regulation of cyclin-dependent protein kinase activity&0.047902\\
7&39&3&GO:0030865~cortical cytoskeleton organization&0.0039079\\
7&39&2&PIRSF500017:alpha-crystallin, subunit B&0.034424\\
30&44&4&GO:0008360~regulation of cell shape&0.0040549\\
11&58&10&GO:0042127~regulation of cell proliferation&0.0047493\\
11&58&3&domain:Tyrosine-protein phosphatase 1&0.0056984\\
11&58&3&domain:Tyrosine-protein phosphatase 2&0.0056984\\
11&58&3&GO:0019198~transmembrane receptor protein phosphatase activity&0.015086\\
6&101&3&GO:0032052~bile acid binding&0.0059068\\
6&101&3&endonexin fold&0.015623\\
6&101&14&GO:0005509~calcium ion binding&0.019146\\
6&101&10&oxidoreductase&0.02109\\
6&101&3&SM00335:ANX&0.022676\\
6&101&3&annexin&0.025485\\
6&101&11&GO:0055114~oxidation reduction&0.026753\\
6&101&3&repeat:Annexin 1&0.029063\\
6&101&3&repeat:Annexin 2&0.029063\\
6&101&3&repeat:Annexin 4&0.029063\\
6&101&3&repeat:Annexin 3&0.029063\\
6&101&5&FAD&0.029117\\
6&101&3&calcium/phospholipid-binding&0.02926\\
6&101&3&IPR018252:Annexin repeat, conserved site&0.031628\\
6&101&3&IPR018502:Annexin repeat&0.031628\\
6&101&3&IPR001464:Annexin&0.031628\\
6&101&5&GO:0046395~carboxylic acid catabolic process&0.041311\\
6&101&5&GO:0016054~organic acid catabolic process&0.041311\\
6&101&4&GO:0033293~monocarboxylic acid binding&0.042878\\
65&9&2&GO:0005017~platelet-derived growth factor receptor activity&0.0060788\\
65&9&2&GO:0004992~platelet activating factor receptor activity&0.0080972\\
65&9&3&SM00409:IG&0.03233\\
65&9&3&IPR003599:Immunoglobulin subtype&0.039615\\
41&28&6&oxidoreductase&0.0061465\\
43&6&2&GO:0016418~S-acetyltransferase activity&0.0063011\\
43&6&3&GO:0031406~carboxylic acid binding&0.0073844\\
43&6&2&GO:0016417~S-acyltransferase activity&0.018787\\
43&6&2&hsa00061:Fatty acid biosynthesis&0.021827\\
43&6&2&IPR000089:Biotin/lipoyl attachment&0.024834\\
61&4&2&IPR006703:AIG1&0.0075429\\
55&14&4&iron&0.0085009\\
55&14&4&GO:0005506~iron ion binding&0.010812\\
60&12&3&hsa04114:Oocyte meiosis&0.010392\\
60&12&3&SM00220:S-TKc&0.022214\\
38&37&8&GO:0005509~calcium ion binding&0.011763\\
38&37&11&GO:0005576~extracellular region&0.02331\\
38&37&14&signal&0.036917\\
38&37&14&signal peptide&0.043129\\
38&37&16&glycosylation site:N-linked (GlcNAc...)&0.047518\\
68&59&6&IPR011993:Pleckstrin homology-type&0.012392\\
56&12&5&GO:0005739~mitochondrion&0.012507\\
37&32&2&h-leptinPathway:Reversal of Insulin Resistance by Leptin&0.013085\\
23&13&3&neurogenesis&0.018551\\
23&13&2&h-hSWI-SNFpathway:Chromatin Remodeling by hSWI/SNF ATP-dependent Complexes&0.03677\\
29&78&8&GO:0030695~GTPase regulator activity&0.01923\\
29&78&6&GO:0048545~response to steroid hormone stimulus&0.020361\\
29&78&8&GO:0060589~nucleoside-triphosphatase regulator activity&0.021788\\
29&78&42&phosphoprotein&0.026143\\
29&78&4&IPR001331:Guanine-nucleotide dissociation stimulator, CDC24, conserved site&0.030669\\
29&78&4&domain:DH&0.031556\\
29&78&4&SM00325:RhoGEF&0.038288\\
29&78&4&IPR000219:Dbl homology (DH) domain&0.039567\\
29&78&4&GO:0005089~Rho guanyl-nucleotide exchange factor activity&0.047684\\
29&78&5&GO:0005085~guanyl-nucleotide exchange factor activity&0.048981\\
16&7&4&GO:0032555~purine ribonucleotide binding&0.019883\\
16&7&4&GO:0032553~ribonucleotide binding&0.019883\\
16&7&4&nucleotide-binding&0.021555\\
16&7&4&GO:0017076~purine nucleotide binding&0.022642\\
16&7&4&GO:0000166~nucleotide binding&0.036103\\
63&62&9&developmental protein&0.020617\\
63&62&11&GO:0005887~integral to plasma membrane&0.021287\\
63&62&11&GO:0031226~intrinsic to plasma membrane&0.025144\\
36&6&5&metal-binding&0.022169\\
10&11&2&SM00516:SEC14&0.022487\\
44&24&3&SM00033:CH&0.022492\\
44&24&4&actin-binding&0.028932\\
44&24&3&IPR001715:Calponin-like actin-binding&0.032206\\
44&24&5&GO:0008092~cytoskeletal protein binding&0.045955\\
62&27&5&GO:0008610~lipid biosynthetic process&0.022556\\
67&63&5&GO:0005938~cell cortex&0.02287\\
67&63&5&lipid moiety-binding region:S-palmitoyl cysteine&0.028529\\
67&63&5&palmitate&0.045798\\
12&12&9&phosphoprotein&0.023799\\
1&18&2&GO:0001602~pancreatic polypeptide receptor activity&0.024892\\
1&18&2&GO:0001601~peptide YY receptor activity&0.041145\\
17&11&7&signal peptide&0.025157\\
17&11&7&signal&0.025429\\
14&64&9&GO:0015031~protein transport&0.026619\\
14&64&34&phosphoprotein&0.027176\\
14&64&9&GO:0045184~establishment of protein localization&0.028184\\
14&64&7&protein transport&0.03832\\
53&15&4&GO:0044057~regulation of system process&0.02797\\
53&15&8&signal&0.044283\\
53&15&8&signal peptide&0.046997\\
3&46&3&h-fMLPpathway:fMLP induced chemokine gene expression in HMC-1 cells&0.029946\\
26&26&3&GO:0030879~mammary gland development&0.030124\\
35&86&4&alternative initiation&0.030231\\
35&86&10&endoplasmic reticulum&0.036651\\
64&13&2&region of interest:CCN domain&0.031501\\
64&13&2&IPR005617:Groucho/TLE, N-terminal Q-rich region&0.03332\\
47&10&2&sulfuric ester hydrolase&0.032083\\
8&16&6&GO:0005829~cytosol&0.032261\\
20&4&4&signal peptide&0.038737\\
20&4&4&signal&0.040658\\
58&10&2&GO:0016405~CoA-ligase activity&0.039572\\
57&11&3&GO:0006936~muscle contraction&0.039658\\
57&11&7&glycosylation site:N-linked (GlcNAc...)&0.047103\\
57&11&3&GO:0003012~muscle system process&0.047455\\
4&20&5&kinase&0.040291\\
15&43&24&phosphoprotein&0.040575\\
66&23&7&transferase&0.041911\\
45&4&3&transferase&0.042239\\
39&46&2&PIRSF018314:transcription factor, collier type&0.043171\\
31&36&14&topological domain:Cytoplasmic&0.043589\\
19&6&3&GO:0045202~synapse&0.043836\\
51&15&4&Immunoglobulin domain&0.044948\\
18&2&2&compositionally biased region:Poly-Arg&0.046313\\
28&17&2&IPR006703:AIG1&0.046789\\
54&21&3&GO:0006937~regulation of muscle contraction&0.046864\\
32&11&6&cytoplasm&0.048988\\
34&11&3&sh3 domain&0.049866\\
