# Supplementary material for: Context Specific and Differential Gene Co-expression Networks via Bayesian Biclustering
Source: PLoS Comput Biol. 2016 Jul 28;12(7):e1004791. doi: 10.1371/journal.pcbi.1004791 (PMC4965098; doi:10.1371/journal.pcbi.1004791)
Supplement: S9 Table — All term enrichments are for a cutoff of FDR ≤ 0.05. Gene names are suppressed, but the number of genes in each factor is shown. (TEX) [file pcbi.1004791.s022.tex]

43&58&9&GO:0030036~actin cytoskeleton organization&1.0215e-05\\
43&58&9&GO:0030029~actin filament-based process&1.6593e-05\\
43&58&37&phosphoprotein&9.7008e-05\\
43&58&9&GO:0003779~actin binding&9.907e-05\\
43&58&8&GO:0015629~actin cytoskeleton&0.00020873\\
43&58&10&GO:0008092~cytoskeletal protein binding&0.00032238\\
43&58&7&actin-binding&0.00070332\\
43&58&9&GO:0007010~cytoskeleton organization&0.0012412\\
43&58&7&IPR001849:Pleckstrin homology&0.0020631\\
43&58&4&domain:AGC-kinase C-terminal&0.0059592\\
43&58&6&domain:PH&0.0060033\\
43&58&4&IPR000961:AGC-kinase, C-terminal&0.0071499\\
43&58&7&SM00233:PH&0.010144\\
43&58&4&SM00133:S-TK-X&0.015615\\
43&58&4&IPR013761:Sterile alpha motif-type&0.01893\\
43&58&5&hsa04670:Leukocyte transendothelial migration&0.024099\\
43&58&6&IPR011993:Pleckstrin homology-type&0.024772\\
43&58&9&GO:0006955~immune response&0.026341\\
43&58&9&GO:0007155~cell adhesion&0.028812\\
43&58&9&GO:0022610~biological adhesion&0.029069\\
43&58&7&GO:0004674~protein serine/threonine kinase activity&0.029248\\
43&58&5&GO:0030334~regulation of cell migration&0.0348\\
43&58&6&serine/threonine-protein kinase&0.046041\\
17&40&18&signal&0.00010087\\
17&40&18&signal peptide&0.0001221\\
17&40&7&IPR013032:EGF-like region, conserved site&0.00028321\\
17&40&6&egf-like domain&0.00054956\\
17&40&23&membrane&0.0013211\\
17&40&15&disulfide bond&0.0020758\\
17&40&15&disulfide bond&0.0025977\\
17&40&18&glycoprotein&0.0043363\\
17&40&5&IPR006210:EGF-like&0.0081135\\
17&40&17&glycosylation site:N-linked (GlcNAc...)&0.010542\\
17&40&7&GO:0007155~cell adhesion&0.012517\\
17&40&7&GO:0022610~biological adhesion&0.01261\\
17&40&4&domain:EGF-like 1&0.015449\\
17&40&5&SM00181:EGF&0.015605\\
17&40&13&topological domain:Extracellular&0.021466\\
17&40&13&GO:0044459~plasma membrane part&0.028791\\
17&40&3&GO:0030165~PDZ domain binding&0.036722\\
17&40&3&IPR003659:Plexin/semaphorin/integrin&0.042116\\
17&40&5&GO:0016044~membrane organization&0.049626\\
36&46&10&cytoskeleton&0.00012909\\
36&46&6&actin-binding&0.0027782\\
36&46&7&cell junction&0.0031922\\
36&46&13&GO:0005856~cytoskeleton&0.0067079\\
36&46&7&GO:0007010~cytoskeleton organization&0.011175\\
36&46&28&phosphoprotein&0.014331\\
36&46&6&GO:0003779~actin binding&0.01523\\
36&46&7&GO:0008092~cytoskeletal protein binding&0.017765\\
36&46&17&cytoplasm&0.022387\\
36&46&10&GO:0005783~endoplasmic reticulum&0.022684\\
36&46&28&alternative splicing&0.024198\\
36&46&4&GO:0005924~cell-substrate adherens junction&0.046032\\
11&9&3&cGMP&0.00021045\\
11&9&3&IPR002073:35'-cyclic nucleotide phosphodiesterase&0.0002879\\
11&9&3&IPR003607:Metal-dependent phosphohydrolase, HD region&0.00037814\\
11&9&3&metal ion-binding site:Divalent metal cation 1&0.00042027\\
11&9&3&metal ion-binding site:Divalent metal cation 2&0.00042027\\
11&9&3&GO:0004114~3,5'-cyclic-nucleotide phosphodiesterase activity&0.00044465\\
11&9&3&GO:0004112~cyclic-nucleotide phosphodiesterase activity&0.00048321\\
11&9&3&SM00471:HDc&0.0005743\\
11&9&3&region of interest:Catalytic&0.0013562\\
11&9&3&GO:0008081~phosphoric diester hydrolase activity&0.0055346\\
11&9&3&active site:Proton donor&0.020041\\
37&66&41&alternative splicing&0.000479\\
37&66&41&splice variant&0.00057168\\
37&66&5&hsa04270:Vascular smooth muscle contraction&0.0094971\\
37&66&8&GO:0008092~cytoskeletal protein binding&0.02464\\
37&66&3&cGMP&0.024687\\
37&66&13&GO:0005856~cytoskeleton&0.034994\\
51&58&35&phosphoprotein&0.00058913\\
51&58&8&GO:0003779~actin binding&0.00093801\\
51&58&7&GO:0030036~actin cytoskeleton organization&0.0016584\\
51&58&10&GO:0031410~cytoplasmic vesicle&0.0022643\\
51&58&7&GO:0030029~actin filament-based process&0.0023564\\
51&58&9&GO:0006928~cell motion&0.002668\\
51&58&10&GO:0031982~vesicle&0.0031155\\
51&58&4&GO:0005884~actin filament&0.003783\\
51&58&6&actin-binding&0.0064137\\
51&58&8&GO:0008092~cytoskeletal protein binding&0.013171\\
51&58&6&GO:0015629~actin cytoskeleton&0.020839\\
51&58&8&GO:0016023~cytoplasmic membrane-bounded vesicle&0.022232\\
51&58&8&GO:0031988~membrane-bounded vesicle&0.026638\\
51&58&5&GO:0046394~carboxylic acid biosynthetic process&0.027963\\
51&58&5&GO:0016053~organic acid biosynthetic process&0.027963\\
51&58&7&IPR017441:Protein kinase, ATP binding site&0.028376\\
51&58&6&hsa04062:Chemokine signaling pathway&0.032243\\
51&58&6&GO:0016477~cell migration&0.035315\\
51&58&7&IPR000719:Protein kinase, core&0.035405\\
51&58&5&GO:0030334~regulation of cell migration&0.038115\\
51&58&16&acetylation&0.039\\
51&58&7&binding site:ATP&0.043043\\
51&58&5&ATP&0.044598\\
51&58&22&GO:0005886~plasma membrane&0.047947\\
29&8&4&GO:0045321~leukocyte activation&0.00074066\\
29&8&3&GO:0002366~leukocyte activation during immune response&0.00092147\\
29&8&3&GO:0002263~cell activation during immune response&0.00092147\\
29&8&4&GO:0001775~cell activation&0.0012313\\
29&8&3&GO:0002252~immune effector process&0.012775\\
29&8&4&GO:0006955~immune response&0.016329\\
29&8&2&GO:0043312~neutrophil degranulation&0.019703\\
29&8&2&GO:0042119~neutrophil activation&0.043794\\
29&8&2&GO:0002446~neutrophil mediated immunity&0.043794\\
46&17&3&h-nkcellsPathway:Ras-Independent pathway in NK cell-mediated cytotoxicity&0.0010968\\
46&17&3&GO:0042102~positive regulation of T cell proliferation&0.0071843\\
46&17&3&GO:0050671~positive regulation of lymphocyte proliferation&0.014238\\
46&17&3&GO:0032946~positive regulation of mononuclear cell proliferation&0.014754\\
46&17&3&GO:0070665~positive regulation of leukocyte proliferation&0.014754\\
46&17&3&GO:0042129~regulation of T cell proliferation&0.018035\\
46&17&3&GO:0050870~positive regulation of T cell activation&0.026882\\
46&17&3&GO:0050670~regulation of lymphocyte proliferation&0.031912\\
46&17&3&GO:0070663~regulation of leukocyte proliferation&0.032662\\
46&17&3&GO:0032944~regulation of mononuclear cell proliferation&0.032662\\
46&17&3&GO:0051251~positive regulation of lymphocyte activation&0.04313\\
35&18&5&GO:0015629~actin cytoskeleton&0.0013607\\
35&18&8&GO:0005856~cytoskeleton&0.001857\\
35&18&3&GO:0030336~negative regulation of cell migration&0.012803\\
35&18&3&GO:0040013~negative regulation of locomotion&0.014641\\
35&18&3&GO:0051271~negative regulation of cell motion&0.015605\\
35&18&4&hsa04510:Focal adhesion&0.015726\\
35&18&4&GO:0030030~cell projection organization&0.037838\\
2&13&12&phosphoprotein&0.0017467\\
2&13&5&GO:0007010~cytoskeleton organization&0.0052487\\
2&13&3&domain:AGC-kinase C-terminal&0.0055295\\
2&13&3&IPR000961:AGC-kinase, C-terminal&0.0068336\\
2&13&4&GO:0030036~actin cytoskeleton organization&0.011055\\
2&13&3&SM00133:S-TK-X&0.011325\\
2&13&4&IPR011993:Pleckstrin homology-type&0.011443\\
2&13&4&GO:0030029~actin filament-based process&0.013302\\
2&13&6&GO:0005856~cytoskeleton&0.022489\\
2&13&5&GO:0044430~cytoskeletal part&0.043027\\
15&11&2&PIRSF001450:soluble guanylate cyclase&0.0018302\\
15&11&2&GO:0008074~guanylate cyclase complex, soluble&0.0094442\\
15&11&2&IPR011645:Haem NO binding associated&0.013208\\
15&11&2&domain:Guanylate cyclase&0.031035\\
15&11&3&GO:0008015~blood circulation&0.031466\\
15&11&3&GO:0003013~circulatory system process&0.031466\\
15&11&2&cgmp biosynthesis&0.034604\\
15&11&2&GO:0004383~guanylate cyclase activity&0.035729\\
15&11&2&SM00044:CYCc&0.042246\\
15&11&2&phosphorus-oxygen lyase&0.043068\\
49&42&4&serine/threonine-specific protein kinase&0.0021611\\
49&42&7&active site:Proton acceptor&0.015879\\
49&42&5&IPR008271:Serine/threonine protein kinase, active site&0.038984\\
49&42&5&IPR017442:Serine/threonine protein kinase-related&0.040949\\
49&42&8&GO:0006793~phosphorus metabolic process&0.041939\\
49&42&8&GO:0006796~phosphate metabolic process&0.041939\\
52&27&12&topological domain:Extracellular&0.0023261\\
52&27&12&signal&0.0098323\\
52&27&12&signal peptide&0.011316\\
52&27&6&GO:0007155~cell adhesion&0.012609\\
52&27&6&GO:0022610~biological adhesion&0.012691\\
52&27&12&topological domain:Cytoplasmic&0.015592\\
52&27&5&cell adhesion&0.018483\\
52&27&13&glycosylation site:N-linked (GlcNAc...)&0.023189\\
52&27&8&receptor&0.026865\\
52&27&13&glycoprotein&0.029997\\
52&27&22&polymorphism&0.037782\\
13&157&8&GO:0005085~guanyl-nucleotide exchange factor activity&0.0025211\\
13&157&7&guanine-nucleotide releasing factor&0.0035455\\
13&157&6&hsa04670:Leukocyte transendothelial migration&0.0066048\\
13&157&5&IPR001331:Guanine-nucleotide dissociation stimulator, CDC24, conserved site&0.015675\\
13&157&11&GO:0030695~GTPase regulator activity&0.016581\\
13&157&11&GO:0060589~nucleoside-triphosphatase regulator activity&0.01952\\
13&157&5&IPR000219:Dbl homology (DH) domain&0.021931\\
13&157&5&domain:DH&0.022246\\
13&157&5&SM00325:RhoGEF&0.024321\\
13&157&5&GO:0005089~Rho guanyl-nucleotide exchange factor activity&0.035172\\
13&157&16&GO:0005626~insoluble fraction&0.038739\\
13&157&9&GO:0044057~regulation of system process&0.043187\\
13&157&5&hsa04270:Vascular smooth muscle contraction&0.044436\\
23&21&4&metal ion-binding site:Magnesium&0.0025435\\
23&21&10&metal-binding&0.016833\\
23&21&15&phosphoprotein&0.035458\\
24&76&7&SM00233:PH&0.0026515\\
24&76&7&IPR001849:Pleckstrin homology&0.0043261\\
24&76&7&IPR011993:Pleckstrin homology-type&0.0069467\\
24&76&4&IPR013761:Sterile alpha motif-type&0.027852\\
24&76&8&golgi apparatus&0.038995\\
24&76&10&GO:0005794~Golgi apparatus&0.045591\\
34&49&6&actin-binding&0.0031239\\
34&49&13&GO:0005856~cytoskeleton&0.0040136\\
34&49&4&hsa04270:Vascular smooth muscle contraction&0.017276\\
34&49&6&GO:0003779~actin binding&0.02958\\
34&49&6&cell adhesion&0.033693\\
34&49&7&GO:0008092~cytoskeletal protein binding&0.038134\\
34&49&7&cytoskeleton&0.039559\\
34&49&5&GO:0030036~actin cytoskeleton organization&0.045423\\
18&7&3&GO:0030031~cell projection assembly&0.0039467\\
12&45&6&IPR017907:Zinc finger, RING-type, conserved site&0.0040311\\
12&45&6&IPR001841:Zinc finger, RING-type&0.0051948\\
12&45&6&SM00184:RING&0.0063804\\
12&45&5&IPR018957:Zinc finger, C3HC4 RING-type&0.01747\\
12&45&5&ligase&0.032837\\
47&22&4&hsa04270:Vascular smooth muscle contraction&0.0044442\\
47&22&11&metal-binding&0.0056183\\
47&22&3&h-rhoPathway:Rho cell motility signaling pathway&0.025223\\
16&65&7&IPR011993:Pleckstrin homology-type&0.0050291\\
16&65&6&GO:0015629~actin cytoskeleton&0.010335\\
16&65&18&acetylation&0.017379\\
16&65&24&nucleus&0.024646\\
40&23&5&GO:0030182~neuron differentiation&0.00616\\
40&23&4&GO:0030424~axon&0.008591\\
40&23&4&GO:0031175~neuron projection development&0.018229\\
40&23&4&GO:0015629~actin cytoskeleton&0.03826\\
40&23&4&GO:0003779~actin binding&0.039222\\
40&23&4&GO:0048666~neuron development&0.04029\\
41&73&6&sh3 domain&0.0062017\\
41&73&6&IPR001452:Src homology-3 domain&0.0069228\\
41&73&5&hsa04666:Fc gamma R-mediated phagocytosis&0.0074014\\
41&73&6&SM00326:SH3&0.014074\\
41&73&5&domain:SH3&0.031447\\
3&6&3&GO:0051020~GTPase binding&0.0064422\\
3&6&2&domain:DHR-1&0.025177\\
3&6&2&domain:DHR-2&0.025177\\
38&51&28&phosphoprotein&0.008619\\
38&51&7&golgi apparatus&0.021032\\
38&51&10&GO:0005887~integral to plasma membrane&0.035648\\
38&51&8&GO:0010941~regulation of cell death&0.036417\\
38&51&10&GO:0031226~intrinsic to plasma membrane&0.041406\\
38&51&8&GO:0012505~endomembrane system&0.044973\\
33&19&3&GO:0055088~lipid homeostasis&0.010324\\
33&19&3&hsa03320:PPAR signaling pathway&0.034991\\
33&19&4&GO:0016044~membrane organization&0.04191\\
39&43&5&ATP&0.010952\\
39&43&10&zinc-finger&0.040878\\
8&30&9&disease mutation&0.012773\\
8&30&8&GO:0005829~cytosol&0.023245\\
44&40&5&cytoplasmic vesicle&0.013636\\
44&40&22&membrane&0.034972\\
4&15&4&GO:0015629~actin cytoskeleton&0.013719\\
4&15&7&acetylation&0.04963\\
50&54&29&phosphoprotein&0.014257\\
50&54&2&PIRSF035124:PIRSF035124&0.031942\\
45&9&3&domain:SH3&0.015961\\
45&9&3&sh3 domain&0.021507\\
45&9&3&IPR001452:Src homology-3 domain&0.025671\\
19&14&11&phosphoprotein&0.016784\\
19&14&3&hsa04540:Gap junction&0.022968\\
20&15&8&disulfide bond&0.021499\\
20&15&8&disulfide bond&0.025137\\
20&15&6&receptor&0.041858\\
26&30&12&metal-binding&0.021903\\
26&30&19&phosphoprotein&0.043905\\
21&27&18&phosphoprotein&0.02227\\
48&51&28&phosphoprotein&0.022465\\
48&51&5&GO:0045597~positive regulation of cell differentiation&0.02563\\
6&13&9&phosphoprotein&0.022712\\
1&7&2&DNA-binding region:Homeobox; atypical&0.023108\\
1&7&4&GO:0003700~transcription factor activity&0.034835\\
22&4&2&SM00326:SH3&0.023461\\
32&9&5&Secreted&0.031403\\
7&5&2&GO:0045885~positive regulation of survival gene product expression&0.033805\\
14&12&5&GO:0005856~cytoskeleton&0.036142\\
14&12&4&GO:0008092~cytoskeletal protein binding&0.039292\\
10&23&15&phosphoprotein&0.036494\\
31&21&7&GO:0005856~cytoskeleton&0.038101\\
27&31&3&domain:VWFA&0.042975\\
9&31&18&phosphoprotein&0.043553\\
5&67&4&GO:0051020~GTPase binding&0.043657\\
28&15&3&hsa04062:Chemokine signaling pathway&0.048429\\
25&16&2&metal ion-binding site:Magnesium 1; via carbonyl oxygen&0.048853\\
30&12&2&GO:0055015~ventricular cardiac muscle cell development&0.048903\\
42&8&3&IPR013032:EGF-like region, conserved site&0.049955\\
