# Supplementary material for: Context Specific and Differential Gene Co-expression Networks via Bayesian Biclustering
Source: PLoS Comput Biol. 2016 Jul 28;12(7):e1004791. doi: 10.1371/journal.pcbi.1004791 (PMC4965098; doi:10.1371/journal.pcbi.1004791)
Supplement: S10 Table — All term enrichments are for a cutoff of FDR ≤ 0.05. Gene names are suppressed, but the number of genes in each factor is shown. (TEX) [file pcbi.1004791.s023.tex]

45&31&16&GO:0022403~cell cycle phase&2.0258e-16\\
45&31&15&GO:0000279~M phase&4.014e-16\\
45&31&15&GO:0000278~mitotic cell cycle&1.4433e-15\\
45&31&13&GO:0007067~mitosis&7.4385e-15\\
45&31&13&GO:0000280~nuclear division&7.4385e-15\\
45&31&13&GO:0000087~M phase of mitotic cell cycle&8.9928e-15\\
45&31&13&GO:0048285~organelle fission&1.199e-14\\
45&31&16&GO:0022402~cell cycle process&2.0872e-14\\
45&31&11&mitosis&1.2947e-12\\
45&31&16&GO:0007049~cell cycle&2.2767e-12\\
45&31&13&cell cycle&1.9523e-11\\
45&31&11&cell division&5.056e-11\\
45&31&11&GO:0051301~cell division&4.2094e-10\\
45&31&7&GO:0005819~spindle&5.1538e-07\\
45&31&5&GO:0007051~spindle organization&1.4549e-05\\
45&31&8&GO:0015630~microtubule cytoskeleton&8.5693e-05\\
45&31&10&nucleotide phosphate-binding region:ATP&0.00013083\\
45&31&7&GO:0044427~chromosomal part&0.00014584\\
45&31&12&GO:0005524~ATP binding&0.00015273\\
45&31&12&GO:0032559~adenyl ribonucleotide binding&0.00017388\\
45&31&12&GO:0030554~adenyl nucleotide binding&0.00028647\\
45&31&5&GO:0000775~chromosome, centromeric region&0.00030053\\
45&31&12&GO:0001883~purine nucleoside binding&0.00033084\\
45&31&9&GO:0044430~cytoskeletal part&0.00034036\\
45&31&5&GO:0000793~condensed chromosome&0.00035102\\
45&31&12&GO:0001882~nucleoside binding&0.00035311\\
45&31&7&GO:0005694~chromosome&0.00039352\\
45&31&13&GO:0043228~non-membrane-bounded organelle&0.00059221\\
45&31&13&GO:0043232~intracellular non-membrane-bounded organelle&0.00059221\\
45&31&12&GO:0032555~purine ribonucleotide binding&0.0011981\\
45&31&12&GO:0032553~ribonucleotide binding&0.0011981\\
45&31&10&atp-binding&0.0013921\\
45&31&13&GO:0000166~nucleotide binding&0.0014833\\
45&31&5&GO:0000226~microtubule cytoskeleton organization&0.0016145\\
45&31&12&GO:0017076~purine nucleotide binding&0.0017922\\
45&31&3&GO:0030496~midbody&0.0032439\\
45&31&22&phosphoprotein&0.0036485\\
45&31&3&GO:0007052~mitotic spindle organization&0.0041941\\
45&31&9&GO:0005856~cytoskeleton&0.0047239\\
45&31&5&GO:0005874~microtubule&0.0063705\\
45&31&10&nucleotide-binding&0.0083429\\
45&31&3&GO:0005876~spindle microtubule&0.0085043\\
45&31&6&GO:0007010~cytoskeleton organization&0.01164\\
45&31&6&GO:0008283~cell proliferation&0.01164\\
45&31&5&GO:0007017~microtubule-based process&0.012646\\
45&31&12&acetylation&0.014733\\
45&31&3&1.RBphosphoE2F&0.02265\\
45&31&6&cytoskeleton&0.029498\\
45&31&3&GO:0000779~condensed chromosome, centromeric region&0.042801\\
90&49&8&chemotaxis&1.1709e-09\\
90&49&8&GO:0042330~taxis&6.2159e-07\\
90&49&8&GO:0006935~chemotaxis&6.2159e-07\\
90&49&30&membrane&1.1214e-06\\
90&49&8&GO:0007626~locomotory behavior&2.392e-05\\
90&49&6&G protein-coupled receptor&3.9217e-05\\
90&49&14&GO:0005887~integral to plasma membrane&8.1383e-05\\
90&49&6&GO:0008528~peptide receptor activity, G-protein coupled&9.3972e-05\\
90&49&6&GO:0001653~peptide receptor activity&9.3972e-05\\
90&49&14&GO:0031226~intrinsic to plasma membrane&0.00010417\\
90&49&20&topological domain:Cytoplasmic&0.00010722\\
90&49&22&glycoprotein&0.00021234\\
90&49&23&GO:0005886~plasma membrane&0.00047408\\
90&49&13&receptor&0.000486\\
90&49&21&glycosylation site:N-linked (GlcNAc...)&0.00053763\\
90&49&9&GO:0006952~defense response&0.00056661\\
90&49&15&cell membrane&0.00062534\\
90&49&8&GO:0007610~behavior&0.0007917\\
90&49&7&GO:0006954~inflammatory response&0.00090499\\
90&49&17&GO:0044459~plasma membrane part&0.00091171\\
90&49&17&disulfide bond&0.0009726\\
90&49&6&GO:0042277~peptide binding&0.001498\\
90&49&27&GO:0031224~intrinsic to membrane&0.0017587\\
90&49&22&transmembrane&0.0019613\\
90&49&16&topological domain:Extracellular&0.0020295\\
90&49&22&transmembrane region&0.0020404\\
90&49&8&transmembrane protein&0.002967\\
90&49&26&GO:0016021~integral to membrane&0.0033731\\
90&49&8&GO:0006955~immune response&0.0085265\\
90&49&15&disulfide bond&0.010983\\
90&49&7&GO:0009611~response to wounding&0.012566\\
90&49&2&PIRSF501022:high affinity interleukin-8 receptor&0.028424\\
90&49&5&hsa04062:Chemokine signaling pathway&0.033473\\
90&49&2&PIRSF038561:N-formyl peptide receptor&0.042335\\
90&49&2&IPR000174:Interleukin-8 receptor&0.045782\\
90&49&2&IPR002234:Anaphylatoxin chemotactic receptor&0.045782\\
31&11&6&GO:0006414~translational elongation&2.9284e-08\\
31&11&6&hsa03010:Ribosome&1.3769e-07\\
31&11&6&ribosomal protein&2.0454e-07\\
31&11&6&GO:0003735~structural constituent of ribosome&3.5187e-07\\
31&11&5&ribosome&3.9345e-07\\
31&11&6&GO:0005840~ribosome&1.4345e-06\\
31&11&6&ribonucleoprotein&1.4689e-06\\
31&11&5&GO:0022626~cytosolic ribosome&1.7221e-06\\
31&11&5&GO:0033279~ribosomal subunit&1.088e-05\\
31&11&6&GO:0006412~translation&1.1213e-05\\
31&11&5&protein biosynthesis&1.7703e-05\\
31&11&4&GO:0022625~cytosolic large ribosomal subunit&1.8819e-05\\
31&11&5&GO:0044445~cytosolic part&2.1635e-05\\
31&11&4&GO:0015934~large ribosomal subunit&0.00010577\\
31&11&6&GO:0030529~ribonucleoprotein complex&0.00010732\\
31&11&6&GO:0005198~structural molecule activity&0.00024902\\
31&11&7&GO:0005829~cytosol&0.00074712\\
31&11&8&GO:0043232~intracellular non-membrane-bounded organelle&0.003226\\
31&11&8&GO:0043228~non-membrane-bounded organelle&0.003226\\
77&51&28&glycoprotein&1.7994e-07\\
77&51&24&signal&5.3953e-07\\
77&51&24&signal peptide&6.7708e-07\\
77&51&25&glycosylation site:N-linked (GlcNAc...)&1.2955e-05\\
77&51&20&disulfide bond&4.3154e-05\\
77&51&20&disulfide bond&6.1372e-05\\
77&51&7&immune response&0.00011336\\
77&51&11&GO:0006955~immune response&0.00011957\\
77&51&15&Secreted&0.00011961\\
77&51&6&GO:0045087~innate immune response&0.00042361\\
77&51&7&GO:0030246~carbohydrate binding&0.0015919\\
77&51&9&GO:0006952~defense response&0.0023996\\
77&51&7&GO:0006954~inflammatory response&0.0027418\\
77&51&5&GO:0005529~sugar binding&0.011746\\
77&51&15&GO:0005576~extracellular region&0.016735\\
77&51&10&GO:0044421~extracellular region part&0.020013\\
77&51&21&transmembrane&0.030853\\
77&51&7&GO:0009611~response to wounding&0.034891\\
77&51&24&membrane&0.039904\\
77&51&8&GO:0005615~extracellular space&0.042048\\
52&255&85&glycoprotein&2.7402e-07\\
52&255&27&GO:0006952~defense response&7.3556e-07\\
52&255&19&GO:0006954~inflammatory response&2.1181e-06\\
52&255&67&signal&4.3009e-06\\
52&255&67&signal peptide&6.2113e-06\\
52&255&23&GO:0009611~response to wounding&1.2146e-05\\
52&255&26&GO:0006955~immune response&2.4618e-05\\
52&255&77&glycosylation site:N-linked (GlcNAc...)&2.9116e-05\\
52&255&36&GO:0031226~intrinsic to plasma membrane&4.6267e-05\\
52&255&35&GO:0005887~integral to plasma membrane&7.5864e-05\\
52&255&5&IPR004075:Interleukin-1 receptor, type I/Toll precursor&0.000191\\
52&255&56&disulfide bond&0.000571\\
52&255&98&membrane&0.00077561\\
52&255&17&Immunoglobulin domain&0.0010425\\
52&255&49&GO:0044459~plasma membrane part&0.0011168\\
52&255&9&domain:Ig-like V-type&0.0011904\\
52&255&72&GO:0005886~plasma membrane&0.0014775\\
52&255&5&domain:TIR&0.0020652\\
52&255&5&IPR000157:Toll-Interleukin receptor&0.0021509\\
52&255&14&IPR003599:Immunoglobulin subtype&0.0026309\\
52&255&5&SM00255:TIR&0.0029768\\
52&255&52&disulfide bond&0.0042103\\
52&255&6&GO:0002274~myeloid leukocyte activation&0.004271\\
52&255&59&topological domain:Cytoplasmic&0.0055209\\
52&255&9&GO:0045087~innate immune response&0.0055308\\
52&255&50&topological domain:Extracellular&0.0062789\\
52&255&14&SM00409:IG&0.007476\\
52&255&12&hsa04060:Cytokine-cytokine receptor interaction&0.0076657\\
52&255&152&polymorphism&0.011197\\
52&255&9&repeat:LRR 7&0.013251\\
52&255&12&leucine-rich repeat&0.013293\\
52&255&12&repeat:LRR 1&0.014351\\
52&255&12&repeat:LRR 2&0.014794\\
52&255&17&IPR013783:Immunoglobulin-like fold&0.015254\\
52&255&91&GO:0031224~intrinsic to membrane&0.015838\\
52&255&5&GO:0032675~regulation of interleukin-6 production&0.016568\\
52&255&10&repeat:LRR 5&0.018244\\
52&255&3&PIRSF037595:Toll-like-receptor&0.018359\\
52&255&3&IPR017241:Toll-like receptor&0.020012\\
52&255&8&repeat:LRR 8&0.022031\\
52&255&6&inflammatory response&0.02211\\
52&255&76&transmembrane&0.022532\\
52&255&156&sequence variant&0.025366\\
52&255&3&neutrophil&0.032683\\
52&255&10&repeat:LRR 4&0.032959\\
52&255&7&gpi-anchor&0.037649\\
52&255&9&repeat:LRR 6&0.038472\\
52&255&15&IPR007110:Immunoglobulin-like&0.041612\\
52&255&7&GO:0042742~defense response to bacterium&0.045068\\
72&252&6&h-RELAPathway:Acetylation and Deacetylation of RelA in The Nucleus&2.9312e-06\\
72&252&122&phosphoprotein&3.3836e-06\\
72&252&79&nucleus&9.6857e-05\\
72&252&15&GO:0016568~chromatin modification&0.00011637\\
72&252&12&chromatin regulator&0.00050387\\
72&252&10&compositionally biased region:Gln-rich&0.0010055\\
72&252&43&transcription regulation&0.0015875\\
72&252&38&zinc-finger&0.0020256\\
72&252&15&GO:0006325~chromatin organization&0.0038392\\
72&252&42&Transcription&0.0051129\\
72&252&16&ubl conjugation pathway&0.011351\\
72&252&16&GO:0051276~chromosome organization&0.015224\\
72&252&42&zinc&0.015329\\
72&252&27&GO:0031981~nuclear lumen&0.021802\\
72&252&109&alternative splicing&0.024744\\
72&252&4&h-nfkbPathway:NF-kB Signaling Pathway&0.026998\\
72&252&4&h-nthiPathway:NFkB activation by Nontypeable Hemophilus influenzae&0.034766\\
72&252&21&GO:0010941~regulation of cell death&0.038131\\
72&252&41&GO:0006350~transcription&0.040227\\
72&252&16&ubl conjugation&0.04498\\
72&252&17&GO:0051603~proteolysis involved in cellular protein catabolic process&0.046703\\
72&252&17&GO:0044257~cellular protein catabolic process&0.048996\\
2&30&4&GO:0035085~cilium axoneme&3.0908e-05\\
2&30&4&GO:0005930~axoneme&0.00014164\\
2&30&4&GO:0044441~cilium part&0.0001756\\
2&30&4&GO:0005929~cilium&0.004356\\
2&30&6&GO:0042995~cell projection&0.0093806\\
2&30&4&GO:0044463~cell projection part&0.024177\\
2&30&4&cell projection&0.025057\\
2&30&5&GO:0015630~microtubule cytoskeleton&0.03236\\
2&30&6&GO:0044430~cytoskeletal part&0.037176\\
2&30&3&cilium&0.040554\\
106&29&7&GO:0006954~inflammatory response&5.3765e-05\\
106&29&8&GO:0009611~response to wounding&6.3967e-05\\
106&29&7&GO:0006952~defense response&0.0019746\\
106&29&4&repeat:LRR 12&0.002556\\
106&29&4&repeat:LRR 11&0.0035767\\
106&29&3&GO:0009595~detection of biotic stimulus&0.0039586\\
106&29&3&SM00255:TIR&0.0042842\\
106&29&3&IPR000157:Toll-Interleukin receptor&0.004808\\
106&29&3&domain:TIR&0.0051087\\
106&29&4&repeat:LRR 10&0.0053448\\
106&29&4&repeat:LRR 9&0.008102\\
106&29&4&repeat:LRR 8&0.010772\\
106&29&4&GO:0050778~positive regulation of immune response&0.014388\\
106&29&4&repeat:LRR 7&0.017628\\
106&29&3&GO:0045089~positive regulation of innate immune response&0.02589\\
106&29&4&repeat:LRR 6&0.028547\\
106&29&3&repeat:LRR 14&0.031446\\
106&29&3&GO:0002757~immune response-activating signal transduction&0.032894\\
106&29&3&GO:0045088~regulation of innate immune response&0.035397\\
106&29&4&repeat:LRR 5&0.037213\\
106&29&3&GO:0002764~immune response-regulating signal transduction&0.037982\\
106&29&3&inflammatory response&0.046171\\
106&29&4&repeat:LRR 4&0.047274\\
106&29&3&repeat:LRR 13&0.049563\\
97&59&4&IPR004075:Interleukin-1 receptor, type I/Toll precursor&5.7298e-05\\
97&59&4&domain:TIR&0.00030027\\
97&59&4&IPR000157:Toll-Interleukin receptor&0.00034827\\
97&59&24&GO:0005886~plasma membrane&0.00041895\\
97&59&4&SM00255:TIR&0.00045476\\
97&59&28&membrane&0.0015518\\
97&59&9&GO:0006952~defense response&0.0019856\\
97&59&7&GO:0006954~inflammatory response&0.0023827\\
97&59&8&GO:0006928~cell motion&0.0025939\\
97&59&4&GO:0002274~myeloid leukocyte activation&0.0032123\\
97&59&17&topological domain:Extracellular&0.0036121\\
97&59&5&GO:0045087~innate immune response&0.0061046\\
97&59&8&transmembrane protein&0.0076168\\
97&59&4&inflammatory response&0.0087843\\
97&59&12&receptor&0.0094842\\
97&59&14&cell membrane&0.013033\\
97&59&11&GO:0005887~integral to plasma membrane&0.01688\\
97&59&3&h-granulocytesPathway:Adhesion and Diapedesis of Granulocytes&0.018109\\
97&59&11&GO:0031226~intrinsic to plasma membrane&0.019985\\
97&59&17&signal&0.022191\\
97&59&17&signal peptide&0.02625\\
97&59&20&glycoprotein&0.026822\\
97&59&7&GO:0009611~response to wounding&0.030768\\
97&59&17&topological domain:Cytoplasmic&0.038734\\
97&59&5&GO:0045321~leukocyte activation&0.047691\\
97&59&19&glycosylation site:N-linked (GlcNAc...)&0.049069\\
79&19&7&GO:0006396~RNA processing&6.3168e-05\\
79&19&6&GO:0003723~RNA binding&0.00096691\\
79&19&7&GO:0031981~nuclear lumen&0.0011956\\
79&19&15&phosphoprotein&0.0021335\\
79&19&7&GO:0070013~intracellular organelle lumen&0.0037907\\
79&19&7&GO:0043233~organelle lumen&0.0043055\\
79&19&7&GO:0031974~membrane-enclosed lumen&0.0048025\\
79&19&4&GO:0034470~ncRNA processing&0.0073826\\
79&19&5&GO:0005730~nucleolus&0.0081202\\
79&19&9&acetylation&0.0090546\\
79&19&4&GO:0034660~ncRNA metabolic process&0.013415\\
79&19&3&Translation, ribosomal structure and biogenesis&0.022093\\
79&19&4&GO:0030529~ribonucleoprotein complex&0.040899\\
94&36&4&GO:0005930~axoneme&0.00013874\\
94&36&4&GO:0005929~cilium&0.0042671\\
94&36&4&GO:0044463~cell projection part&0.023688\\
94&36&4&IPR003961:Fibronectin, type III&0.032933\\
94&36&4&GO:0005874~microtubule&0.036816\\
108&19&4&GO:0051605~protein maturation by peptide bond cleavage&0.0001661\\
108&19&4&GO:0016485~protein processing&0.00036722\\
108&19&4&GO:0051604~protein maturation&0.00047433\\
56&21&4&GO:0002274~myeloid leukocyte activation&0.00018223\\
56&21&5&GO:0045321~leukocyte activation&0.0012123\\
56&21&5&GO:0001775~cell activation&0.0023425\\
56&21&8&GO:0005887~integral to plasma membrane&0.0029469\\
56&21&8&GO:0031226~intrinsic to plasma membrane&0.0033884\\
56&21&4&GO:0009897~external side of plasma membrane&0.010555\\
56&21&9&disulfide bond&0.017347\\
56&21&7&receptor&0.017868\\
56&21&3&h-granulocytesPathway:Adhesion and Diapedesis of Granulocytes&0.018807\\
56&21&9&disulfide bond&0.019596\\
56&21&4&GO:0048584~positive regulation of response to stimulus&0.022872\\
56&21&5&GO:0006952~defense response&0.040279\\
49&31&6&microtubule&0.00019995\\
49&31&6&GO:0005874~microtubule&0.00055088\\
49&31&7&GO:0015630~microtubule cytoskeleton&0.001498\\
49&31&11&coiled coil&0.0037382\\
49&31&4&GO:0005929~cilium&0.010656\\
49&31&3&GO:0005930~axoneme&0.019329\\
49&31&3&cilium&0.049705\\
26&56&3&PIRSF023976:PIRSF023976&0.0003162\\
26&56&3&IPR007053:NC&0.0013681\\
91&9&7&acetylation&0.00034614\\
91&9&5&GO:0070013~intracellular organelle lumen&0.0028441\\
91&9&5&GO:0043233~organelle lumen&0.0031154\\
91&9&5&GO:0031974~membrane-enclosed lumen&0.0033691\\
91&9&3&GO:0042254~ribosome biogenesis&0.0089466\\
91&9&3&GO:0022613~ribonucleoprotein complex biogenesis&0.019268\\
91&9&2&SM00320:WD40&0.029298\\
91&9&3&GO:0034660~ncRNA metabolic process&0.031091\\
16&45&20&glycoprotein&0.00047345\\
16&45&8&GO:0009611~response to wounding&0.00066102\\
16&45&4&GO:0001948~glycoprotein binding&0.00077474\\
16&45&16&signal&0.0031227\\
16&45&16&signal peptide&0.003686\\
16&45&18&glycosylation site:N-linked (GlcNAc...)&0.0046487\\
16&45&6&GO:0006954~inflammatory response&0.0047529\\
16&45&7&GO:0006952~defense response&0.012775\\
16&45&10&GO:0005887~integral to plasma membrane&0.013301\\
16&45&10&GO:0031226~intrinsic to plasma membrane&0.015597\\
16&45&13&GO:0044459~plasma membrane part&0.029963\\
16&45&13&disulfide bond&0.045598\\
36&43&22&GO:0005886~plasma membrane&0.00053451\\
36&43&17&topological domain:Extracellular&0.00071212\\
36&43&6&immune response&0.0010954\\
36&43&21&glycoprotein&0.0013692\\
36&43&18&topological domain:Cytoplasmic&0.0027002\\
36&43&17&signal&0.0050336\\
36&43&16&disulfide bond&0.0053267\\
36&43&17&signal peptide&0.0060355\\
36&43&19&glycosylation site:N-linked (GlcNAc...)&0.010081\\
36&43&24&membrane&0.011051\\
36&43&11&receptor&0.013369\\
36&43&13&cell membrane&0.013848\\
36&43&15&disulfide bond&0.014709\\
36&43&10&GO:0005887~integral to plasma membrane&0.025859\\
36&43&20&transmembrane&0.028792\\
36&43&20&transmembrane region&0.0297\\
36&43&10&GO:0031226~intrinsic to plasma membrane&0.030117\\
36&43&3&domain:GPS&0.032014\\
36&43&3&IPR000203:GPS&0.039807\\
36&43&3&SM00303:GPS&0.040292\\
36&43&3&PIRSF800007:secretin receptor-like G protein-coupled receptors&0.049008\\
12&11&3&sterol biosynthesis&0.0005372\\
12&11&3&Steroid biosynthesis&0.0013911\\
12&11&3&GO:0016126~sterol biosynthetic process&0.0018857\\
12&11&3&lipid synthesis&0.0083325\\
12&11&3&GO:0006694~steroid biosynthetic process&0.011101\\
12&11&3&GO:0016125~sterol metabolic process&0.015597\\
12&11&2&hsa00100:Steroid biosynthesis&0.028711\\
107&60&47&polymorphism&0.00061903\\
107&60&47&sequence variant&0.0031962\\
107&60&4&GO:0006790~sulfur metabolic process&0.0079709\\
59&13&3&domain:BACK&0.0012011\\
59&13&3&PIRSF037037:Kelch-like-protein-gigaxonin&0.0019273\\
59&13&3&IPR017096:Kelch-like protein, gigaxonin&0.0020261\\
59&13&3&repeat:Kelch 6&0.0036321\\
59&13&3&IPR011705:BTB/Kelch-associated&0.0037841\\
59&13&3&SM00612:Kelch&0.0040007\\
59&13&3&IPR006652:Kelch repeat type 1&0.0057357\\
59&13&3&IPR015915:Kelch-type beta propeller&0.0057357\\
59&13&3&repeat:Kelch 5&0.0058438\\
59&13&3&repeat:Kelch 4&0.006569\\
59&13&3&kelch repeat&0.0067091\\
59&13&3&repeat:Kelch 1&0.0067568\\
59&13&3&repeat:Kelch 3&0.0067568\\
59&13&3&repeat:Kelch 2&0.0067568\\
59&13&3&IPR013089:Kelch related&0.0075028\\
59&13&3&IPR013069:BTB/POZ&0.019089\\
59&13&3&SM00225:BTB&0.026067\\
59&13&3&domain:BTB&0.026385\\
59&13&3&IPR000210:BTB/POZ-like&0.037082\\
59&13&3&IPR011333:BTB/POZ fold&0.03788\\
111&26&20&phosphoprotein&0.0012096\\
111&26&5&GO:0007243~protein kinase cascade&0.017704\\
111&26&5&GO:0005730~nucleolus&0.039566\\
32&40&3&IPR017930:Myb-type HTH DNA-binding domain&0.0012867\\
32&40&3&GO:0042162~telomeric DNA binding&0.0025577\\
32&40&3&DNA-binding region:H-T-H motif&0.010118\\
32&40&3&IPR014778:Myb, DNA-binding&0.020455\\
32&40&2&PIRSF038016:Telomere-bd-1-Pin2&0.025156\\
32&40&2&PIRSF038016:telomeric repeat-binding factor&0.025156\\
32&40&3&SM00717:SANT&0.029511\\
32&40&13&acetylation&0.039104\\
32&40&2&IPR017357:Telomeric repeat-binding factor 1, Pin2&0.039287\\
32&40&2&IPR013867:Telomere repeat binding factor, dimerisation&0.039287\\
32&40&3&IPR001005:SANT, DNA-binding&0.039431\\
32&40&2&GO:0001304~progressive alteration of chromatin during replicative cell aging&0.042353\\
32&40&2&GO:0032214~negative regulation of telomere maintenance via semi-conservative replication&0.042353\\
32&40&2&GO:0001309~age-dependent telomere shortening&0.042353\\
32&40&2&GO:0001301~progressive alteration of chromatin during cell aging&0.042353\\
32&40&2&GO:0032213~regulation of telomere maintenance via semi-conservative replication&0.042353\\
61&7&3&domain:Ig-like C2-type 4&0.0012946\\
61&7&3&domain:Ig-like C2-type 3&0.0033336\\
61&7&4&GO:0006955~immune response&0.0047468\\
61&7&3&IPR013151:Immunoglobulin&0.0049614\\
61&7&3&domain:Ig-like C2-type 1&0.0080347\\
61&7&3&domain:Ig-like C2-type 2&0.0081186\\
61&7&3&immune response&0.010653\\
61&7&3&IPR003599:Immunoglobulin subtype&0.013086\\
61&7&2&short sequence motif:ITIM motif 3&0.01951\\
61&7&3&SM00409:IG&0.023507\\
61&7&5&signal&0.028199\\
61&7&3&IPR007110:Immunoglobulin-like&0.029571\\
61&7&5&signal peptide&0.029773\\
61&7&2&short sequence motif:ITIM motif 2&0.03231\\
61&7&2&short sequence motif:ITIM motif 1&0.03231\\
61&7&3&IPR013783:Immunoglobulin-like fold&0.035788\\
61&7&3&Immunoglobulin domain&0.045111\\
89&72&41&alternative splicing&0.0013319\\
89&72&40&splice variant&0.0040647\\
89&72&7&GO:0043065~positive regulation of apoptosis&0.042876\\
89&72&14&zinc-finger&0.044281\\
89&72&7&GO:0043068~positive regulation of programmed cell death&0.04435\\
89&72&7&GO:0010942~positive regulation of cell death&0.045353\\
89&72&36&phosphoprotein&0.049472\\
101&13&4&GO:0050778~positive regulation of immune response&0.0013476\\
101&13&3&GO:0045089~positive regulation of innate immune response&0.0055819\\
101&13&4&GO:0048584~positive regulation of response to stimulus&0.0056699\\
101&13&4&GO:0002684~positive regulation of immune system process&0.0058117\\
101&13&3&GO:0045088~regulation of innate immune response&0.0076888\\
101&13&3&GO:0031349~positive regulation of defense response&0.013987\\
101&13&3&GO:0002253~activation of immune response&0.022997\\
38&40&12&transport&0.0013579\\
38&40&5&hsa04142:Lysosome&0.002304\\
38&40&3&GO:0045730~respiratory burst&0.0051078\\
38&40&5&iron&0.019304\\
38&40&5&GO:0005506~iron ion binding&0.040701\\
38&40&6&ion transport&0.041169\\
33&122&3&region of interest:Necessary for interaction with PNN&0.0015494\\
33&122&4&site:Stutter&0.014686\\
11&23&5&extracellular matrix&0.0015754\\
11&23&5&GO:0005578~proteinaceous extracellular matrix&0.0095042\\
11&23&5&GO:0031012~extracellular matrix&0.01256\\
11&23&7&GO:0044421~extracellular region part&0.015851\\
11&23&3&IPR008160:Collagen triple helix repeat&0.036895\\
11&23&5&GO:0042127~regulation of cell proliferation&0.046919\\
65&34&3&GO:0043304~regulation of mast cell degranulation&0.0015787\\
65&34&3&GO:0043300~regulation of leukocyte degranulation&0.0021014\\
65&34&3&GO:0033003~regulation of mast cell activation&0.0026972\\
65&34&3&GO:0002886~regulation of myeloid leukocyte mediated immunity&0.0033656\\
65&34&4&GO:0002697~regulation of immune effector process&0.023006\\
65&34&3&GO:0017157~regulation of exocytosis&0.039849\\
22&12&8&acetylation&0.0016024\\
22&12&10&phosphoprotein&0.033098\\
84&73&30&glycoprotein&0.0019554\\
84&73&3&IPR017995:Homeobox protein, antennapedia type&0.011038\\
84&73&11&GO:0007155~cell adhesion&0.012148\\
84&73&11&GO:0022610~biological adhesion&0.012281\\
84&73&3&h-gcrPathway:Corticosteroids and cardioprotection&0.023593\\
84&73&4&GO:0048704~embryonic skeletal system morphogenesis&0.029005\\
84&73&7&GO:0001501~skeletal system development&0.038268\\
84&73&3&short sequence motif:Antp-type hexapeptide&0.03984\\
84&73&3&IPR001827:Homeobox protein, antennapedia type, conserved site&0.044157\\
10&34&6&GO:0007010~cytoskeleton organization&0.0020932\\
37&25&11&signal&0.0022529\\
37&25&11&signal peptide&0.00263\\
37&25&12&glycosylation site:N-linked (GlcNAc...)&0.0037072\\
37&25&12&glycoprotein&0.0047838\\
37&25&18&polymorphism&0.013652\\
37&25&18&sequence variant&0.029762\\
37&25&13&membrane&0.031483\\
63&47&4&GO:0002274~myeloid leukocyte activation&0.0026829\\
63&47&6&GO:0045321~leukocyte activation&0.003755\\
63&47&3&IPR004075:Interleukin-1 receptor, type I/Toll precursor&0.0052046\\
63&47&5&GO:0051098~regulation of binding&0.0069493\\
63&47&6&GO:0001775~cell activation&0.0082078\\
63&47&3&domain:TIR&0.015053\\
63&47&3&IPR000157:Toll-Interleukin receptor&0.016534\\
63&47&24&membrane&0.01716\\
63&47&5&GO:0032940~secretion by cell&0.021369\\
63&47&3&SM00255:TIR&0.021534\\
63&47&8&GO:0005624~membrane fraction&0.036745\\
63&47&8&GO:0005626~insoluble fraction&0.044836\\
63&47&9&GO:0000267~cell fraction&0.04775\\
62&49&9&GO:0005730~nucleolus&0.0028867\\
62&49&12&GO:0031981~nuclear lumen&0.0060028\\
62&49&13&GO:0070013~intracellular organelle lumen&0.0089465\\
62&49&5&GO:0022613~ribonucleoprotein complex biogenesis&0.009238\\
62&49&13&GO:0043233~organelle lumen&0.011001\\
62&49&13&GO:0031974~membrane-enclosed lumen&0.013121\\
62&49&15&acetylation&0.023126\\
62&49&4&GO:0042254~ribosome biogenesis&0.035016\\
62&49&7&GO:0003723~RNA binding&0.040935\\
81&20&4&GO:0005938~cell cortex&0.0041036\\
100&115&8&SM00220:S-TKc&0.004238\\
100&115&8&IPR002290:Serine/threonine protein kinase&0.0073173\\
100&115&8&GO:0005768~endosome&0.025577\\
100&115&8&IPR008271:Serine/threonine protein kinase, active site&0.043005\\
100&115&8&IPR017442:Serine/threonine protein kinase-related&0.046367\\
1&13&6&GO:0001882~nucleoside binding&0.0047443\\
1&13&5&GO:0031981~nuclear lumen&0.017599\\
1&13&6&GO:0000166~nucleotide binding&0.022521\\
1&13&5&atp-binding&0.032536\\
1&13&5&GO:0070013~intracellular organelle lumen&0.037782\\
1&13&5&GO:0043233~organelle lumen&0.041091\\
1&13&5&GO:0005524~ATP binding&0.041361\\
1&13&5&GO:0032559~adenyl ribonucleotide binding&0.043432\\
1&13&5&GO:0031974~membrane-enclosed lumen&0.044156\\
82&56&7&GO:0003779~actin binding&0.0047466\\
82&56&6&GO:0030036~actin cytoskeleton organization&0.0058687\\
82&56&6&GO:0030029~actin filament-based process&0.0078637\\
82&56&4&IPR011511:Variant SH3&0.0093546\\
82&56&7&GO:0007010~cytoskeleton organization&0.018227\\
82&56&7&GO:0008092~cytoskeletal protein binding&0.043759\\
83&3&2&IPR004075:Interleukin-1 receptor, type I/Toll precursor&0.0048513\\
83&3&2&IPR000157:Toll-Interleukin receptor&0.0085696\\
83&3&2&SM00255:TIR&0.0096379\\
83&3&2&domain:TIR&0.020804\\
71&38&6&GO:0051336~regulation of hydrolase activity&0.0048774\\
71&38&5&host-virus interaction&0.019398\\
6&44&7&GO:0006396~RNA processing&0.005007\\
6&44&8&GO:0005739~mitochondrion&0.032459\\
41&46&28&phosphoprotein&0.0050137\\
57&11&3&hsa04270:Vascular smooth muscle contraction&0.0054179\\
57&11&2&IPR006985:Receptor activity modifying protein&0.010742\\
57&11&3&GO:0000323~lytic vacuole&0.034648\\
57&11&3&GO:0005764~lysosome&0.034648\\
57&11&3&GO:0005773~vacuole&0.048718\\
47&10&4&GO:0042803~protein homodimerization activity&0.0055774\\
47&10&4&GO:0046983~protein dimerization activity&0.022595\\
47&10&4&GO:0042802~identical protein binding&0.036149\\
53&33&5&GO:0048609~reproductive process in a multicellular organism&0.0061473\\
53&33&5&GO:0032504~multicellular organism reproduction&0.0061473\\
25&16&4&immune response&0.0065379\\
27&5&3&GO:0022613~ribonucleoprotein complex biogenesis&0.0065795\\
14&62&31&membrane&0.0072446\\
14&62&24&glycoprotein&0.012264\\
14&62&26&transmembrane&0.015448\\
14&62&28&GO:0016021~integral to membrane&0.026352\\
14&62&25&transmembrane region&0.036348\\
14&62&28&GO:0031224~intrinsic to membrane&0.047302\\
28&49&14&mutagenesis site&0.0079015\\
28&49&4&hsa05210:Colorectal cancer&0.025665\\
28&49&10&GO:0007242~intracellular signaling cascade&0.047166\\
20&59&3&h-mhcPathway:Antigen Processing and Presentation&0.0082735\\
20&59&4&GO:0006968~cellular defense response&0.010218\\
20&59&4&hsa04612:Antigen processing and presentation&0.018765\\
20&59&8&GO:0006955~immune response&0.045441\\
29&26&4&GO:0042330~taxis&0.0083428\\
29&26&4&GO:0006935~chemotaxis&0.0083428\\
29&26&3&chemotaxis&0.030465\\
29&26&4&GO:0007626~locomotory behavior&0.038584\\
7&6&2&IPR004871:Cleavage and polyadenylation specificity factor, A subunit, C-terminal&0.0088126\\
105&10&2&IPR013892:Cytochrome c oxidase biogenesis protein Cmc1-like&0.0093896\\
68&16&3&GO:0007093~mitotic cell cycle checkpoint&0.0095893\\
68&16&3&GO:0000075~cell cycle checkpoint&0.041733\\
68&16&4&GO:0051726~regulation of cell cycle&0.043367\\
86&17&5&GO:0007155~cell adhesion&0.0096764\\
86&17&5&GO:0022610~biological adhesion&0.0097288\\
86&17&3&GO:0007160~cell-matrix adhesion&0.019816\\
86&17&3&GO:0031589~cell-substrate adhesion&0.023931\\
86&17&4&GO:0008289~lipid binding&0.040979\\
51&15&3&chemotaxis&0.0098747\\
80&15&3&GO:0005774~vacuolar membrane&0.010531\\
80&15&3&GO:0044437~vacuolar part&0.013714\\
99&7&4&GO:0005730~nucleolus&0.010949\\
13&12&10&membrane&0.010951\\
13&12&9&transmembrane&0.014706\\
13&12&9&transmembrane region&0.014932\\
30&8&5&coiled coil&0.011371\\
88&19&5&zinc finger region:C2H2-type 5&0.01155\\
88&19&5&zinc finger region:C2H2-type 1&0.011871\\
88&19&5&zinc finger region:C2H2-type 4&0.014756\\
88&19&5&zinc finger region:C2H2-type 2&0.018097\\
88&19&5&zinc finger region:C2H2-type 3&0.01966\\
88&19&5&IPR013087:Zinc finger, C2H2-type/integrase, DNA-binding&0.022291\\
88&19&7&zinc-finger&0.025203\\
76&21&3&GO:0005795~Golgi stack&0.011582\\
76&21&3&hsa04530:Tight junction&0.034586\\
64&11&2&PIRSF005680:interferon-induced 56K protein&0.011698\\
98&17&4&GO:0042060~wound healing&0.011955\\
18&16&4&GO:0031175~neuron projection development&0.012604\\
18&16&4&GO:0048666~neuron development&0.028079\\
18&16&4&GO:0030030~cell projection organization&0.035358\\
8&32&3&GO:0000245~spliceosome assembly&0.013848\\
8&32&11&acetylation&0.015472\\
8&32&14&nucleus&0.017943\\
8&32&6&GO:0003723~RNA binding&0.024395\\
8&32&18&phosphoprotein&0.040304\\
112&20&10&GO:0005886~plasma membrane&0.013955\\
112&20&2&h-neutrophilPathway:Neutrophil and Its Surface Molecules&0.023987\\
112&20&5&GO:0006952~defense response&0.026721\\
112&20&2&h-monocytePathway:Monocyte and its Surface Molecules&0.032867\\
112&20&2&h-granulocytesPathway:Adhesion and Diapedesis of Granulocytes&0.047529\\
95&44&27&alternative splicing&0.014216\\
95&44&27&splice variant&0.016781\\
95&44&26&phosphoprotein&0.023444\\
67&44&27&phosphoprotein&0.014472\\
67&44&3&GO:0007569~cell aging&0.040015\\
67&44&2&PIRSF500790:vasoactive intestinal polypeptide/pituitary adenylate cyclase-activating polypeptide receptor&0.048252\\
103&12&5&GO:0007155~cell adhesion&0.01557\\
103&12&5&GO:0022610~biological adhesion&0.015653\\
103&12&4&GO:0000902~cell morphogenesis&0.025213\\
103&12&4&GO:0032989~cellular component morphogenesis&0.03429\\
21&11&2&SM00173:RAS&0.015844\\
21&11&2&PIRSF037165:ras protein&0.046014\\
87&16&8&cytoplasm&0.015874\\
5&9&6&acetylation&0.016254\\
55&2&2&IPR011510:Sterile alpha motif homology 2&0.016986\\
55&2&2&IPR013761:Sterile alpha motif-type&0.031697\\
55&2&2&domain:SAM&0.034229\\
55&2&2&IPR001660:Sterile alpha motif SAM&0.038174\\
39&67&5&GO:0005085~guanyl-nucleotide exchange factor activity&0.017259\\
39&67&3&IPR013090:Phospholipase A2, active site&0.018456\\
39&67&3&hsa00592:alpha-Linolenic acid metabolism&0.022056\\
39&67&4&hsa04370:VEGF signaling pathway&0.029772\\
39&67&4&hsa04664:Fc epsilon RI signaling pathway&0.033237\\
39&67&4&GO:0005088~Ras guanyl-nucleotide exchange factor activity&0.034166\\
39&67&9&calcium&0.034698\\
39&67&5&GO:0006644~phospholipid metabolic process&0.036454\\
39&67&3&GO:0004623~phospholipase A2 activity&0.037776\\
39&67&4&GO:0004091~carboxylesterase activity&0.043504\\
39&67&5&GO:0019637~organophosphate metabolic process&0.043709\\
17&7&3&GO:0048037~cofactor binding&0.01795\\
110&122&14&GO:0005739~mitochondrion&0.019011\\
78&6&2&SM00431:SCAN&0.01963\\
54&13&6&GO:0046914~transition metal ion binding&0.020692\\
54&13&2&IPR000690:Zinc finger, C2H2-type matrin&0.03856\\
23&28&3&repeat:LRR 16&0.021515\\
23&28&3&repeat:LRR 15&0.027487\\
23&28&3&repeat:LRR 14&0.037681\\
23&28&7&GO:0031090~organelle membrane&0.042296\\
40&15&7&mutagenesis site&0.022261\\
40&15&3&guanine-nucleotide releasing factor&0.033309\\
42&27&18&phosphoprotein&0.022662\\
96&67&5&GO:0001654~eye development&0.023246\\
96&67&4&collagen&0.038717\\
96&67&4&GO:0048469~cell maturation&0.042018\\
96&67&4&hsa04512:ECM-receptor interaction&0.049573\\
96&67&3&hydroxylysine&0.049629\\
96&67&3&triple helix&0.049629\\
115&7&7&phosphoprotein&0.026615\\
34&96&7&host-virus interaction&0.026911\\
24&23&2&IPR010796:B9&0.027138\\
24&23&2&domain:B9&0.035979\\
24&23&5&GO:0044265~cellular macromolecule catabolic process&0.039428\\
50&12&4&rna-binding&0.027388\\
75&14&7&disulfide bond&0.027706\\
75&14&7&signal&0.047666\\
75&14&7&signal peptide&0.048042\\
92&17&13&phosphoprotein&0.028328\\
70&29&9&coiled coil&0.028759\\
93&29&3&h-metPathway:Signaling of Hepatocyte Growth Factor Receptor&0.029671\\
35&11&3&GO:0051129~negative regulation of cellular component organization&0.029984\\
44&13&6&coiled coil&0.031846\\
85&18&2&IPR000583:Glutamine amidotransferase, class-II&0.033152\\
85&18&2&domain:Glutamine amidotransferase type-2&0.041265\\
85&18&2&IPR017932:Glutamine amidotransferase, type II&0.041269\\
46&6&2&alternative initiators&0.034068\\
58&5&4&mutagenesis site&0.034232\\
69&33&4&IPR013151:Immunoglobulin&0.03497\\
69&33&4&domain:Ig-like C2-type 1&0.037543\\
69&33&4&domain:Ig-like C2-type 2&0.038092\\
9&114&4&repeat:Solcar 2&0.036133\\
9&114&4&repeat:Solcar 1&0.036133\\
9&114&4&IPR018108:Mitochondrial substrate/solute carrier&0.046478\\
60&22&10&cytoplasm&0.03721\\
48&28&5&rna-binding&0.037622\\
48&28&4&GO:0000122~negative regulation of transcription from RNA polymerase II promoter&0.045195\\
3&24&9&GO:0046914~transition metal ion binding&0.037874\\
3&24&7&GO:0070013~intracellular organelle lumen&0.048672\\
104&16&3&guanine-nucleotide releasing factor&0.038189\\
104&16&4&GO:0006917~induction of apoptosis&0.039266\\
104&16&4&GO:0012502~induction of programmed cell death&0.039607\\
102&23&4&GO:0019904~protein domain specific binding&0.039358\\
114&45&2&GO:0005176~ErbB-2 class receptor binding&0.039531\\
73&17&2&GO:0005858~axonemal dynein complex&0.040465\\
73&17&15&polymorphism&0.04667\\
15&20&3&GO:0000785~chromatin&0.042505\\
43&31&3&GO:0015662~ATPase activity, coupled to transmembrane movement of ions, phosphorylative mechanism&0.043071\\
109&19&14&alternative splicing&0.0447\\
4&7&2&IPR001060:Fps/Fes/Fer/CIP4 homology&0.045431\\
113&35&9&nucleotide-binding&0.046906\\
19&9&3&GO:0048037~cofactor binding&0.048052\\
74&6&3&GO:0030695~GTPase regulator activity&0.048181\\
66&15&7&GO:0046872~metal ion binding&0.049786\\
