# Supplementary material for: Context Specific and Differential Gene Co-expression Networks via Bayesian Biclustering
Source: PLoS Comput Biol. 2016 Jul 28;12(7):e1004791. doi: 10.1371/journal.pcbi.1004791 (PMC4965098; doi:10.1371/journal.pcbi.1004791)
Supplement: S11 Table — All term enrichments are for a cutoff of FDR ≤ 0.05. Gene names are suppressed, but the number of genes in each factor is shown. (TEX) [file pcbi.1004791.s024.tex]

58&66&18&GO:0006952~defense response&2.1182e-10\\
58&66&12&GO:0002684~positive regulation of immune system process&7.7379e-09\\
58&66&10&GO:0050778~positive regulation of immune response&2.6181e-08\\
58&66&9&GO:0002252~immune effector process&3.11e-07\\
58&66&8&GO:0002253~activation of immune response&5.5743e-07\\
58&66&15&GO:0006955~immune response&1.038e-06\\
58&66&10&GO:0048584~positive regulation of response to stimulus&1.8253e-06\\
58&66&13&GO:0009611~response to wounding&3.394e-06\\
58&66&10&GO:0001775~cell activation&9.5487e-06\\
58&66&10&GO:0006954~inflammatory response&2.6856e-05\\
58&66&9&GO:0045321~leukocyte activation&2.9102e-05\\
58&66&6&innate immunity&6.7927e-05\\
58&66&7&GO:0042110~T cell activation&7.9022e-05\\
58&66&8&GO:0046649~lymphocyte activation&9.0726e-05\\
58&66&8&immune response&0.00010144\\
58&66&7&GO:0045087~innate immune response&0.00013351\\
58&66&7&hsa04666:Fc gamma R-mediated phagocytosis&0.00015523\\
58&66&6&GO:0002443~leukocyte mediated immunity&0.00019522\\
58&66&5&GO:0006956~complement activation&0.00021653\\
58&66&5&GO:0002541~activation of plasma proteins involved in acute inflammatory response&0.00023812\\
58&66&6&GO:0002526~acute inflammatory response&0.00036873\\
58&66&11&transmembrane protein&0.00049956\\
58&66&55&sequence variant&0.00066121\\
58&66&25&topological domain:Cytoplasmic&0.0012612\\
58&66&53&polymorphism&0.0012992\\
58&66&22&topological domain:Extracellular&0.0013109\\
58&66&5&GO:0006959~humoral immune response&0.0026372\\
58&66&5&plasma&0.0029541\\
58&66&5&GO:0051605~protein maturation by peptide bond cleavage&0.0036584\\
58&66&35&membrane&0.0042008\\
58&66&5&heterodimer&0.0043625\\
58&66&7&IPR001849:Pleckstrin homology&0.0047579\\
58&66&30&transmembrane region&0.0049064\\
58&66&3&glycosylation site:O-linked (Gal...)&0.0049218\\
58&66&30&transmembrane&0.0050873\\
58&66&3&PIRSF002477:complement subcomponent C1q chain A&0.005348\\
58&66&6&hsa04670:Leukocyte transendothelial migration&0.0057142\\
58&66&4&GO:0002700~regulation of production of molecular mediator of immune response&0.0062068\\
58&66&7&hsa04062:Chemokine signaling pathway&0.0066869\\
58&66&6&sh3 domain&0.007473\\
58&66&7&IPR011993:Pleckstrin homology-type&0.0076292\\
58&66&4&GO:0002699~positive regulation of immune effector process&0.0076488\\
58&66&5&guanine-nucleotide releasing factor&0.0080088\\
58&66&5&GO:0016485~protein processing&0.0099725\\
58&66&7&SM00233:PH&0.010237\\
58&66&6&IPR001452:Src homology-3 domain&0.010418\\
58&66&10&GO:0007155~cell adhesion&0.010485\\
58&66&10&GO:0022610~biological adhesion&0.010593\\
58&66&5&GO:0051604~protein maturation&0.013718\\
58&66&4&GO:0016064~immunoglobulin mediated immune response&0.013932\\
58&66&6&domain:PH&0.014218\\
58&66&4&GO:0019724~B cell mediated immunity&0.015481\\
58&66&5&GO:0005085~guanyl-nucleotide exchange factor activity&0.015736\\
58&66&3&IPR007237:CD20/IgE Fc receptor beta subunit&0.016705\\
58&66&7&GO:0030695~GTPase regulator activity&0.018808\\
58&66&3&GO:0002702~positive regulation of production of molecular mediator of immune response&0.019073\\
58&66&3&GO:0032760~positive regulation of tumor necrosis factor production&0.019073\\
58&66&14&receptor&0.019259\\
58&66&6&SM00326:SH3&0.019467\\
58&66&7&GO:0060589~nucleoside-triphosphatase regulator activity&0.021017\\
58&66&6&GO:0030097~hemopoiesis&0.021811\\
58&66&4&GO:0007229~integrin-mediated signaling pathway&0.029333\\
58&66&4&GO:0002449~lymphocyte mediated immunity&0.029333\\
58&66&21&signal&0.033023\\
58&66&6&GO:0048534~hemopoietic or lymphoid organ development&0.033176\\
58&66&5&domain:SH3&0.035407\\
58&66&21&signal peptide&0.038339\\
58&66&4&GO:0002250~adaptive immune response&0.038358\\
58&66&4&GO:0002460~adaptive immune response based on somatic recombination of immune receptors built from immunoglobulin superfamily domains&0.038358\\
58&66&6&GO:0016337~cell-cell adhesion&0.042769\\
58&66&6&GO:0002520~immune system development&0.042769\\
58&66&3&complement pathway&0.04776\\
99&24&9&transmembrane protein&2.2751e-06\\
99&24&4&GO:0046635~positive regulation of alpha-beta T cell activation&6.1087e-05\\
99&24&6&GO:0002684~positive regulation of immune system process&0.00012209\\
99&24&4&GO:0046634~regulation of alpha-beta T cell activation&0.00016645\\
99&24&5&GO:0050778~positive regulation of immune response&0.00039228\\
99&24&4&GO:0050870~positive regulation of T cell activation&0.0015876\\
99&24&5&hsa04650:Natural killer cell mediated cytotoxicity&0.0018186\\
99&24&5&GO:0048584~positive regulation of response to stimulus&0.0026048\\
99&24&4&GO:0051251~positive regulation of lymphocyte activation&0.0032733\\
99&24&4&GO:0002696~positive regulation of leukocyte activation&0.0042512\\
99&24&4&GO:0050867~positive regulation of cell activation&0.0048675\\
99&24&4&GO:0050863~regulation of T cell activation&0.0056796\\
99&24&3&GO:0002824~positive regulation of adaptive immune response based on somatic recombination of immune receptors built from immunoglobulin superfamily domains&0.0091509\\
99&24&3&GO:0002821~positive regulation of adaptive immune response&0.009772\\
99&24&3&GO:0045582~positive regulation of T cell differentiation&0.010413\\
99&24&4&GO:0051249~regulation of lymphocyte activation&0.011254\\
99&24&3&GO:0002708~positive regulation of lymphocyte mediated immunity&0.011752\\
99&24&3&GO:0002705~positive regulation of leukocyte mediated immunity&0.011752\\
99&24&4&hsa04666:Fc gamma R-mediated phagocytosis&0.011835\\
99&24&11&signal&0.011946\\
99&24&3&GO:0045621~positive regulation of lymphocyte differentiation&0.012451\\
99&24&11&signal peptide&0.012768\\
99&24&4&GO:0002694~regulation of leukocyte activation&0.015662\\
99&24&3&GO:0002700~regulation of production of molecular mediator of immune response&0.017047\\
99&24&4&GO:0050865~regulation of cell activation&0.018217\\
99&24&3&GO:0002699~positive regulation of immune effector process&0.019599\\
99&24&3&GO:0045580~regulation of T cell differentiation&0.026197\\
99&24&3&GO:0002706~regulation of lymphocyte mediated immunity&0.029294\\
99&24&3&GO:0050671~positive regulation of lymphocyte proliferation&0.030362\\
99&24&3&GO:0002822~regulation of adaptive immune response based on somatic recombination of immune receptors built from immunoglobulin superfamily domains&0.030362\\
99&24&3&GO:0032946~positive regulation of mononuclear cell proliferation&0.031447\\
99&24&3&GO:0070665~positive regulation of leukocyte proliferation&0.031447\\
99&24&3&GO:0002819~regulation of adaptive immune response&0.031447\\
99&24&3&GO:0002703~regulation of leukocyte mediated immunity&0.03713\\
99&24&3&GO:0045619~regulation of lymphocyte differentiation&0.039521\\
99&24&3&GO:0030217~T cell differentiation&0.041979\\
80&126&44&cytoplasm&6.492e-06\\
80&126&71&phosphoprotein&2.0063e-05\\
80&126&12&cell junction&0.00044611\\
80&126&14&GO:0008092~cytoskeletal protein binding&0.00048183\\
80&126&8&GO:0005912~adherens junction&0.00053116\\
80&126&13&GO:0030054~cell junction&0.00080264\\
80&126&8&GO:0070161~anchoring junction&0.001027\\
80&126&14&cytoskeleton&0.0018356\\
80&126&21&GO:0005856~cytoskeleton&0.0021158\\
80&126&9&GO:0015629~actin cytoskeleton&0.0027903\\
80&126&4&cGMP&0.0035143\\
80&126&6&GO:0043296~apical junction complex&0.0041668\\
80&126&6&GO:0016327~apicolateral plasma membrane&0.0047826\\
80&126&6&GO:0005924~cell-substrate adherens junction&0.0057073\\
80&126&7&hsa04270:Vascular smooth muscle contraction&0.0068239\\
80&126&6&GO:0030055~cell-substrate junction&0.0073382\\
80&126&7&GO:0005911~cell-cell junction&0.012874\\
80&126&4&GO:0005913~cell-cell adherens junction&0.015163\\
80&126&5&domain:SAM&0.022409\\
80&126&18&atp-binding&0.037343\\
80&126&5&GO:0005925~focal adhesion&0.041793\\
80&126&7&GO:0030036~actin cytoskeleton organization&0.042661\\
80&126&5&IPR001660:Sterile alpha motif SAM&0.043709\\
89&34&7&GO:0030036~actin cytoskeleton organization&8.9615e-06\\
89&34&7&GO:0030029~actin filament-based process&1.3056e-05\\
89&34&8&GO:0008092~cytoskeletal protein binding&0.00010454\\
89&34&7&GO:0007010~cytoskeleton organization&0.00039486\\
89&34&6&GO:0003779~actin binding&0.0016022\\
89&34&4&GO:0030031~cell projection assembly&0.0032497\\
89&34&5&GO:0030030~cell projection organization&0.025237\\
89&34&4&GO:0005938~cell cortex&0.027997\\
89&34&3&GO:0030863~cortical cytoskeleton&0.042253\\
102&21&15&nucleus&9.2991e-06\\
102&21&5&GO:0044427~chromosomal part&0.0048685\\
102&21&5&GO:0005694~chromosome&0.0094156\\
72&37&7&GO:0006631~fatty acid metabolic process&1.3173e-05\\
72&37&4&hsa00071:Fatty acid metabolism&0.00061191\\
72&37&4&fatty acid metabolism&0.0019516\\
72&37&5&GO:0050662~coenzyme binding&0.0030946\\
72&37&5&GO:0048037~cofactor binding&0.010293\\
72&37&4&lipid metabolism&0.02579\\
72&37&2&PIRSF000105:3-hydroxyacyl-CoA dehydrogenase&0.028973\\
72&37&6&oxidoreductase&0.03128\\
72&37&3&hsa00280:Valine, leucine and isoleucine degradation&0.032432\\
72&37&7&mitochondrion&0.033164\\
40&14&5&GO:0044445~cytosolic part&3.9632e-05\\
40&14&4&GO:0022626~cytosolic ribosome&0.0002957\\
40&14&4&hsa03010:Ribosome&0.0003741\\
40&14&4&GO:0006414~translational elongation&0.00052621\\
40&14&5&GO:0006412~translation&0.00074169\\
40&14&4&GO:0003735~structural constituent of ribosome&0.0010265\\
40&14&4&GO:0033279~ribosomal subunit&0.00116\\
40&14&4&protein biosynthesis&0.0023524\\
40&14&4&ribosomal protein&0.0023524\\
40&14&3&GO:0022625~cytosolic large ribosomal subunit&0.0039527\\
40&14&4&GO:0005840~ribosome&0.0053439\\
40&14&4&GO:0034660~ncRNA metabolic process&0.0059944\\
40&14&12&phosphoprotein&0.00711\\
40&14&4&ribonucleoprotein&0.0074417\\
40&14&3&ribosome&0.01034\\
40&14&3&GO:0015934~large ribosomal subunit&0.012236\\
40&14&3&GO:0006364~rRNA processing&0.022184\\
40&14&3&GO:0016072~rRNA metabolic process&0.024106\\
40&14&3&GO:0042254~ribosome biogenesis&0.038364\\
40&14&2&diamond-blackfan anemia&0.044565\\
40&14&4&GO:0005198~structural molecule activity&0.047728\\
41&17&4&actin binding&4.7922e-05\\
41&17&4&GO:0005938~cell cortex&0.0023738\\
41&17&4&actin-binding&0.010781\\
41&17&3&GO:0007015~actin filament organization&0.031652\\
41&17&6&GO:0005856~cytoskeleton&0.039984\\
41&17&4&GO:0003779~actin binding&0.047337\\
17&291&45&nucleotide-binding&0.00018431\\
17&291&45&GO:0032553~ribonucleotide binding&0.0017998\\
17&291&45&GO:0032555~purine ribonucleotide binding&0.0017998\\
17&291&19&ubl conjugation pathway&0.0024832\\
17&291&21&GO:0043632~modification-dependent macromolecule catabolic process&0.0033784\\
17&291&21&GO:0019941~modification-dependent protein catabolic process&0.0033784\\
17&291&14&ligase&0.0033919\\
17&291&51&GO:0000166~nucleotide binding&0.0034424\\
17&291&45&GO:0017076~purine nucleotide binding&0.004835\\
17&291&125&phosphoprotein&0.0056927\\
17&291&21&GO:0051603~proteolysis involved in cellular protein catabolic process&0.0060039\\
17&291&21&GO:0044257~cellular protein catabolic process&0.006399\\
17&291&10&GO:0070647~protein modification by small protein conjugation or removal&0.0078469\\
17&291&21&GO:0030163~protein catabolic process&0.0094674\\
17&291&12&GO:0006511~ubiquitin-dependent protein catabolic process&0.011638\\
17&291&33&atp-binding&0.011931\\
17&291&21&kinase&0.013618\\
17&291&6&GO:0006944~membrane fusion&0.015031\\
17&291&6&IPR018200:Peptidase C19, ubiquitin carboxyl-terminal hydrolase 2, conserved site&0.018274\\
17&291&6&hsa04370:VEGF signaling pathway&0.018405\\
17&291&11&GO:0016879~ligase activity, forming carbon-nitrogen bonds&0.01891\\
17&291&32&GO:0005829~cytosol&0.021151\\
17&291&6&IPR001394:Peptidase C19, ubiquitin carboxyl-terminal hydrolase 2&0.02121\\
17&291&10&GO:0016881~acid-amino acid ligase activity&0.025911\\
17&291&9&GO:0019787~small conjugating protein ligase activity&0.029105\\
17&291&35&GO:0032559~adenyl ribonucleotide binding&0.03069\\
17&291&16&protein transport&0.031578\\
17&291&53&acetylation&0.032301\\
17&291&5&GO:0042393~histone binding&0.042048\\
17&291&34&GO:0005524~ATP binding&0.04626\\
73&108&4&SM00251:SAM-PNT&0.00019351\\
73&108&4&domain:PNT&0.00032478\\
73&108&4&IPR003118:Sterile alpha motif/pointed&0.00035994\\
73&108&15&GO:0006811~ion transport&0.0017015\\
73&108&12&ion transport&0.0030651\\
73&108&4&SM00413:ETS&0.0040132\\
73&108&4&DNA-binding region:ETS&0.0053982\\
73&108&11&GO:0045893~positive regulation of transcription, DNA-dependent&0.0060956\\
73&108&11&GO:0051254~positive regulation of RNA metabolic process&0.0065089\\
73&108&4&IPR000418:Ets&0.0073811\\
73&108&20&transport&0.014077\\
73&108&11&GO:0006812~cation transport&0.018938\\
73&108&9&GO:0045944~positive regulation of transcription from RNA polymerase II promoter&0.019948\\
73&108&11&GO:0045941~positive regulation of transcription&0.021919\\
73&108&11&GO:0010628~positive regulation of gene expression&0.027259\\
73&108&5&GO:0021700~developmental maturation&0.041376\\
73&108&11&GO:0045935~positive regulation of nucleobase, nucleoside, nucleotide and nucleic acid metabolic process&0.045458\\
25&16&4&hsa03010:Ribosome&0.0004806\\
25&16&4&GO:0006414~translational elongation&0.0010124\\
25&16&3&GO:0022625~cytosolic large ribosomal subunit&0.002842\\
25&16&4&GO:0005840~ribosome&0.0033991\\
25&16&4&ribosomal protein&0.0039609\\
25&16&4&GO:0003735~structural constituent of ribosome&0.005643\\
25&16&3&GO:0015934~large ribosomal subunit&0.0088204\\
25&16&4&ribonucleoprotein&0.012422\\
25&16&3&GO:0022626~cytosolic ribosome&0.012836\\
25&16&3&ribosome&0.014851\\
25&16&3&GO:0033279~ribosomal subunit&0.031387\\
25&16&4&GO:0006412~translation&0.031957\\
25&16&4&GO:0030529~ribonucleoprotein complex&0.041585\\
25&16&3&GO:0044445~cytosolic part&0.04368\\
83&32&6&GO:0007264~small GTPase mediated signal transduction&0.00051291\\
83&32&8&GO:0007242~intracellular signaling cascade&0.009993\\
83&32&19&phosphoprotein&0.023024\\
20&53&34&phosphoprotein&0.00054132\\
20&53&17&GO:0043228~non-membrane-bounded organelle&0.0045678\\
20&53&17&GO:0043232~intracellular non-membrane-bounded organelle&0.0045678\\
20&53&4&GO:0007015~actin filament organization&0.0128\\
20&53&11&GO:0005856~cytoskeleton&0.026529\\
20&53&7&GO:0008092~cytoskeletal protein binding&0.026904\\
20&53&5&actin-binding&0.043085\\
37&114&21&GO:0005829~cytosol&0.00058051\\
37&114&12&kinase&0.014128\\
37&114&55&phosphoprotein&0.020741\\
37&114&5&GO:0008565~protein transporter activity&0.021419\\
37&114&26&acetylation&0.033249\\
37&114&3&GO:0043198~dendritic shaft&0.035821\\
37&114&3&domain:Importin N-terminal&0.037466\\
37&114&8&GO:0019904~protein domain specific binding&0.04045\\
37&114&3&IPR001494:Importin-beta, N-terminal&0.043059\\
65&39&5&GO:0005924~cell-substrate adherens junction&0.00065775\\
65&39&5&GO:0030055~cell-substrate junction&0.00081551\\
65&39&7&cell junction&0.00099811\\
65&39&5&GO:0005912~adherens junction&0.0028595\\
65&39&5&GO:0070161~anchoring junction&0.0042492\\
65&39&25&phosphoprotein&0.0046203\\
65&39&4&IPR001715:Calponin-like actin-binding&0.0048147\\
65&39&7&GO:0030054~cell junction&0.0056006\\
65&39&4&hsa04270:Vascular smooth muscle contraction&0.0066785\\
65&39&5&GO:0016323~basolateral plasma membrane&0.0079289\\
65&39&4&SM00033:CH&0.010795\\
65&39&4&GO:0005925~focal adhesion&0.012651\\
65&39&3&GO:0016529~sarcoplasmic reticulum&0.03145\\
65&39&3&domain:CH&0.033912\\
65&39&3&GO:0016528~sarcoplasm&0.034664\\
13&44&19&cytoplasm&0.00074752\\
13&44&8&GO:0008092~cytoskeletal protein binding&0.0031733\\
13&44&27&phosphoprotein&0.0086562\\
13&44&7&GO:0030054~cell junction&0.012568\\
13&44&27&alternative splicing&0.014705\\
13&44&3&GO:0007044~cell-substrate junction assembly&0.017639\\
13&44&4&GO:0005924~cell-substrate adherens junction&0.0215\\
13&44&7&cytoskeleton&0.024265\\
13&44&3&GO:0043204~perikaryon&0.024961\\
13&44&4&GO:0030055~cell-substrate junction&0.025119\\
13&44&10&GO:0005856~cytoskeleton&0.037938\\
13&44&26&splice variant&0.043492\\
23&70&5&GO:0007588~excretion&0.00091007\\
23&70&10&GO:0006357~regulation of transcription from RNA polymerase II promoter&0.018273\\
23&70&3&GO:0030901~midbrain development&0.023145\\
63&34&8&transmembrane protein&0.00099086\\
63&34&8&GO:0006952~defense response&0.0022846\\
63&34&6&GO:0006954~inflammatory response&0.0059553\\
63&34&7&GO:0009611~response to wounding&0.0075577\\
63&34&14&topological domain:Cytoplasmic&0.03059\\
63&34&4&GO:0002252~immune effector process&0.033857\\
63&34&2&PIRSF037644:inhibitor of apoptosis protein with CARD domain&0.042516\\
63&34&3&GO:0046651~lymphocyte proliferation&0.045325\\
63&34&3&GO:0070661~leukocyte proliferation&0.049575\\
63&34&3&GO:0032943~mononuclear cell proliferation&0.049575\\
61&19&4&GO:0005925~focal adhesion&0.00099175\\
61&19&4&GO:0005924~cell-substrate adherens junction&0.0011119\\
61&19&4&GO:0030055~cell-substrate junction&0.0013093\\
61&19&4&GO:0005912~adherens junction&0.0034147\\
61&19&4&GO:0070161~anchoring junction&0.0046304\\
61&19&4&GO:0016323~basolateral plasma membrane&0.0074987\\
61&19&3&GO:0046332~SMAD binding&0.013329\\
61&19&2&PIRSF002085:human RNA-binding protein type 1&0.024678\\
103&33&14&acetylation&0.0011385\\
53&108&8&GO:0016323~basolateral plasma membrane&0.0014568\\
53&108&3&GO:0016328~lateral plasma membrane&0.031357\\
53&108&3&GO:0001556~oocyte maturation&0.033693\\
53&108&5&GO:0021700~developmental maturation&0.034333\\
53&108&5&GO:0030055~cell-substrate junction&0.039785\\
47&126&5&hsa05212:Pancreatic cancer&0.0015904\\
47&126&5&hsa05210:Colorectal cancer&0.0028918\\
47&126&7&hsa05200:Pathways in cancer&0.012902\\
47&126&4&hsa04012:ErbB signaling pathway&0.04615\\
69&174&85&alternative splicing&0.0018199\\
69&174&84&splice variant&0.0040851\\
69&174&81&phosphoprotein&0.0063094\\
69&174&10&host-virus interaction&0.0072589\\
3&26&8&GO:0000267~cell fraction&0.0019168\\
3&26&7&GO:0005624~membrane fraction&0.0031474\\
3&26&7&GO:0005626~insoluble fraction&0.0038356\\
3&26&3&GO:0016585~chromatin remodeling complex&0.036885\\
93&28&22&polymorphism&0.0022661\\
93&28&22&sequence variant&0.005881\\
107&28&6&GO:0006412~translation&0.0026928\\
107&28&3&GO:0005852~eukaryotic translation initiation factor 3 complex&0.0032023\\
107&28&4&protein biosynthesis&0.023721\\
107&28&3&Initiation factor&0.025258\\
107&28&3&GO:0006413~translational initiation&0.034874\\
107&28&3&GO:0003743~translation initiation factor activity&0.038315\\
94&126&12&GO:0019899~enzyme binding&0.0028094\\
94&126&61&alternative splicing&0.0041362\\
94&126&61&splice variant&0.0050838\\
94&126&15&GO:0005654~nucleoplasm&0.0059322\\
94&126&19&GO:0005856~cytoskeleton&0.009062\\
94&126&6&GO:0043566~structure-specific DNA binding&0.020313\\
94&126&21&GO:0043233~organelle lumen&0.035786\\
94&126&21&GO:0031974~membrane-enclosed lumen&0.044888\\
33&43&18&cytoplasm&0.0037917\\
18&62&3&IPR010370:Transcription elongation factor A, SII-related&0.0039327\\
18&62&8&GO:0030182~neuron differentiation&0.0045588\\
18&62&7&GO:0048666~neuron development&0.0075089\\
18&62&6&GO:0031175~neuron projection development&0.014768\\
18&62&7&GO:0019898~extrinsic to membrane&0.03034\\
18&62&8&lipoprotein&0.03546\\
9&19&4&GO:0019901~protein kinase binding&0.0041692\\
9&19&4&GO:0019900~kinase binding&0.0074056\\
9&19&4&GO:0015629~actin cytoskeleton&0.03826\\
68&16&13&alternative splicing&0.0044649\\
68&16&13&splice variant&0.0048488\\
88&88&9&GO:0030163~protein catabolic process&0.0045839\\
88&88&11&GO:0006508~proteolysis&0.0085885\\
88&88&8&GO:0043632~modification-dependent macromolecule catabolic process&0.01547\\
88&88&8&GO:0019941~modification-dependent protein catabolic process&0.01547\\
88&88&8&GO:0051603~proteolysis involved in cellular protein catabolic process&0.01996\\
88&88&9&GO:0009057~macromolecule catabolic process&0.020343\\
88&88&8&GO:0044257~cellular protein catabolic process&0.020537\\
88&88&4&domain:EGF-like&0.032501\\
77&131&15&GO:0007155~cell adhesion&0.0050776\\
77&131&15&GO:0022610~biological adhesion&0.0051515\\
77&131&7&GO:0005912~adherens junction&0.0063508\\
77&131&7&GO:0070161~anchoring junction&0.01095\\
77&131&5&IPR000198:RhoGAP&0.013496\\
77&131&9&GO:0019904~protein domain specific binding&0.01478\\
77&131&5&SM00324:RhoGAP&0.016485\\
77&131&7&GO:0016323~basolateral plasma membrane&0.025416\\
77&131&63&phosphoprotein&0.027357\\
77&131&64&splice variant&0.042939\\
66&11&3&GO:0006944~membrane fusion&0.0053623\\
52&22&6&transmembrane protein&0.0055834\\
32&74&3&compositionally biased region:Tyr-rich&0.0060848\\
22&51&5&GO:0042110~T cell activation&0.0061909\\
22&51&5&GO:0046649~lymphocyte activation&0.033436\\
98&34&6&GO:0030695~GTPase regulator activity&0.0065479\\
98&34&6&GO:0060589~nucleoside-triphosphatase regulator activity&0.0072355\\
98&34&5&GO:0005083~small GTPase regulator activity&0.013567\\
98&34&5&IPR011993:Pleckstrin homology-type&0.025797\\
98&34&5&GO:0030246~carbohydrate binding&0.034249\\
109&45&7&transit peptide&0.0069037\\
109&45&7&transit peptide:Mitochondrion&0.0073191\\
109&45&9&GO:0005739~mitochondrion&0.0084196\\
109&45&8&mitochondrion&0.025037\\
27&20&2&PIRSF037568:Rho-associated protein kinase&0.006949\\
27&20&2&PIRSF037568:Rho-kinase&0.006949\\
27&20&2&IPR015751:Rho-associated coiled-coil containing protein kinase&0.02096\\
27&20&2&IPR015008:Rho Binding&0.02096\\
27&20&2&region of interest:RHOA binding&0.021077\\
54&7&4&GO:0009611~response to wounding&0.0073645\\
54&7&3&GO:0042060~wound healing&0.024987\\
104&33&22&phosphoprotein&0.0076517\\
104&33&3&hsa04150:mTOR signaling pathway&0.013786\\
104&33&12&acetylation&0.021012\\
104&33&3&hsa04012:ErbB signaling pathway&0.037768\\
100&4&2&GO:0019864~IgG binding&0.0085346\\
100&4&2&immunoglobulin receptor&0.012571\\
100&4&2&GO:0019865~immunoglobulin binding&0.015947\\
100&4&3&transmembrane protein&0.023803\\
100&4&4&topological domain:Cytoplasmic&0.039817\\
62&16&5&transmembrane protein&0.0095895\\
60&20&3&hsa04270:Vascular smooth muscle contraction&0.0098438\\
60&20&3&muscle protein&0.016642\\
60&20&2&smooth muscle&0.041058\\
78&158&77&phosphoprotein&0.010799\\
78&158&6&metal ion-binding site:Magnesium&0.032074\\
78&158&22&transferase&0.035081\\
78&158&3&GO:0000731~DNA synthesis during DNA repair&0.046394\\
59&17&5&GO:0031410~cytoplasmic vesicle&0.011354\\
59&17&5&GO:0031982~vesicle&0.013316\\
59&17&2&SM00668:CTLH&0.022473\\
30&20&4&IPR011992:EF-Hand type&0.01149\\
14&105&22&GO:0043228~non-membrane-bounded organelle&0.011652\\
14&105&22&GO:0043232~intracellular non-membrane-bounded organelle&0.011652\\
14&105&51&phosphoprotein&0.019116\\
14&105&3&GO:0019884~antigen processing and presentation of exogenous antigen&0.035583\\
84&11&2&GO:0070577~histone acetyl-lysine binding&0.011905\\
10&17&2&IPR008349:ERK1/2 MAP kinase&0.012084\\
10&17&2&h-pelp1Pathway:Pelp1 Modulation of Estrogen Receptor Activity&0.047923\\
10&17&2&h-sam68Pathway:Regulation of Splicing through Sam68&0.047923\\
46&27&4&GO:0070161~anchoring junction&0.012166\\
106&118&7&GO:0016323~basolateral plasma membrane&0.013077\\
106&118&59&phosphoprotein&0.021169\\
106&118&6&GO:0005912~adherens junction&0.023622\\
106&118&24&GO:0044459~plasma membrane part&0.025124\\
106&118&13&GO:0007155~cell adhesion&0.026404\\
106&118&3&epidermolysis bullosa&0.026619\\
106&118&13&GO:0022610~biological adhesion&0.02672\\
106&118&6&GO:0070161~anchoring junction&0.036895\\
106&118&9&GO:0030030~cell projection organization&0.039097\\
106&118&59&alternative splicing&0.046786\\
106&118&5&GO:0030055~cell-substrate junction&0.046934\\
96&16&3&membrane protein&0.013692\\
96&16&2&lipid moiety-binding region:S-palmitoyl cysteine; partial&0.014826\\
96&16&2&chain:Erythrocyte band 7 integral membrane protein&0.014826\\
96&16&2&region of interest:Required for homooligomerization&0.014826\\
96&16&2&region of interest:Interaction with LANCL1&0.014826\\
96&16&2&region of interest:Required for lipid raft association&0.014826\\
96&16&2&IPR018080:Band 7/stomatin-like, conserved site&0.028168\\
96&16&2&PIRSF005651:membrane protease subunits, stomatin/prohibitin homologs&0.030635\\
96&16&4&GO:0009986~cell surface&0.036968\\
96&16&4&Immunoglobulin domain&0.041816\\
96&16&2&IPR001972:Stomatin&0.041955\\
96&16&8&signal&0.042933\\
96&16&8&signal peptide&0.045916\\
21&36&3&GO:0002824~positive regulation of adaptive immune response based on somatic recombination of immune receptors built from immunoglobulin superfamily domains&0.013883\\
21&36&3&GO:0002821~positive regulation of adaptive immune response&0.014819\\
21&36&3&GO:0002700~regulation of production of molecular mediator of immune response&0.025745\\
21&36&4&domain:SH3&0.037268\\
21&36&3&GO:0002706~regulation of lymphocyte mediated immunity&0.043975\\
21&36&3&GO:0002822~regulation of adaptive immune response based on somatic recombination of immune receptors built from immunoglobulin superfamily domains&0.045555\\
21&36&3&GO:0002819~regulation of adaptive immune response&0.047159\\
43&33&2&h-mPRPathway:How Progesterone Initiates the Oocyte Maturation&0.013918\\
43&33&9&GO:0005856~cytoskeleton&0.016396\\
43&33&8&GO:0000267~cell fraction&0.01904\\
43&33&7&GO:0005624~membrane fraction&0.022124\\
43&33&7&GO:0005626~insoluble fraction&0.026584\\
43&33&2&PIRSF002085:human RNA-binding protein type 1&0.036933\\
43&33&3&serine/threonine-specific protein kinase&0.04425\\
5&81&12&GO:0005783~endoplasmic reticulum&0.014076\\
5&81&8&GO:0006259~DNA metabolic process&0.027563\\
5&81&4&GO:0040029~regulation of gene expression, epigenetic&0.036609\\
5&81&3&GO:0006306~DNA methylation&0.04624\\
5&81&3&GO:0006305~DNA alkylation&0.04624\\
5&81&9&endoplasmic reticulum&0.049072\\
97&8&3&domain:SH3&0.01578\\
97&8&3&SM00326:SH3&0.018199\\
97&8&3&sh3 domain&0.020285\\
97&8&3&IPR001452:Src homology-3 domain&0.024662\\
97&8&2&Many sequence variants affecting diversity of adult human height&0.038682\\
31&62&36&phosphoprotein&0.016714\\
108&25&10&acetylation&0.017053\\
64&33&13&signal&0.018142\\
64&33&13&signal peptide&0.020616\\
64&33&15&glycoprotein&0.021825\\
79&16&3&hsa04142:Lysosome&0.018884\\
19&43&4&hsa04916:Melanogenesis&0.01997\\
19&43&4&wnt signaling pathway&0.023392\\
19&43&4&hsa04270:Vascular smooth muscle contraction&0.028303\\
19&43&4&GO:0016055~Wnt receptor signaling pathway&0.042791\\
67&12&2&IPR009124:Desmocollin&0.020927\\
67&12&2&IPR009122:Desmosomal cadherin&0.029176\\
67&12&2&IPR014868:Cadherin prodomain like&0.029176\\
45&8&3&sh3 domain&0.021229\\
45&8&3&IPR001452:Src homology-3 domain&0.027792\\
45&8&3&SM00326:SH3&0.04865\\
110&20&2&PIRSF002085:human RNA-binding protein type 1&0.021273\\
2&11&9&phosphoprotein&0.021318\\
75&5&2&GO:0045822~negative regulation of heart contraction&0.022804\\
75&5&2&GO:0006942~regulation of striated muscle contraction&0.038298\\
57&49&28&phosphoprotein&0.022828\\
57&49&8&GO:0012505~endomembrane system&0.031579\\
74&7&3&GO:0010647~positive regulation of cell communication&0.022917\\
74&7&2&GO:0042993~positive regulation of transcription factor import into nucleus&0.037659\\
74&7&2&GO:0042307~positive regulation of protein import into nucleus&0.048966\\
12&31&4&domain:SH3&0.023143\\
12&31&4&sh3 domain&0.032996\\
12&31&4&IPR001452:Src homology-3 domain&0.041614\\
55&36&10&nucleotide-binding&0.023353\\
55&36&22&phosphoprotein&0.042716\\
6&10&5&transferase&0.023442\\
24&17&4&GO:0004857~enzyme inhibitor activity&0.023507\\
24&17&6&GO:0000267~cell fraction&0.032799\\
92&14&3&GO:0048562~embryonic organ morphogenesis&0.024036\\
92&14&3&GO:0048568~embryonic organ development&0.03959\\
49&13&3&hsa04510:Focal adhesion&0.024621\\
91&12&7&disulfide bond&0.025517\\
91&12&7&disulfide bond&0.028306\\
91&12&6&GO:0005576~extracellular region&0.04986\\
105&36&4&hsa04142:Lysosome&0.026921\\
85&16&4&GO:0007264~small GTPase mediated signal transduction&0.027058\\
85&16&4&GO:0007243~protein kinase cascade&0.046404\\
35&6&2&SM00114:CARD&0.027446\\
35&6&2&IPR001315:Caspase Recruitment&0.048291\\
26&25&4&domain:PH&0.02748\\
26&25&4&SM00233:PH&0.035904\\
26&25&4&IPR001849:Pleckstrin homology&0.04874\\
39&19&5&transmembrane protein&0.027754\\
90&16&3&acetylated amino end&0.028417\\
81&72&9&GO:0016192~vesicle-mediated transport&0.028424\\
81&72&11&GO:0008104~protein localization&0.034147\\
81&72&22&cytoplasm&0.04215\\
76&37&5&GO:0048471~perinuclear region of cytoplasm&0.028546\\
56&5&3&transit peptide:Mitochondrion&0.028838\\
56&5&3&transit peptide&0.029292\\
71&19&4&GO:0006412~translation&0.029387\\
71&19&3&GO:0006414~translational elongation&0.03748\\
34&6&2&cardiac muscle&0.031132\\
34&6&2&heart&0.031132\\
82&33&6&GO:0008092~cytoskeletal protein binding&0.031308\\
82&33&3&GO:0030863~cortical cytoskeleton&0.039062\\
38&27&8&hydrolase&0.031427\\
86&55&3&GO:0034614~cellular response to reactive oxygen species&0.0332\\
15&15&3&guanine-nucleotide releasing factor&0.033777\\
15&15&3&GO:0009150~purine ribonucleotide metabolic process&0.034749\\
15&15&3&GO:0009259~ribonucleotide metabolic process&0.039258\\
1&33&4&domain:SH3&0.034645\\
95&7&2&GO:0043034~costamere&0.035595\\
95&7&3&GO:0009898~internal side of plasma membrane&0.036601\\
11&54&4&GO:0004519~endonuclease activity&0.035654\\
7&13&4&activator&0.036109\\
28&3&2&GO:0006635~fatty acid beta-oxidation&0.037418\\
28&3&2&GO:0009062~fatty acid catabolic process&0.047863\\
36&29&9&GO:0046914~transition metal ion binding&0.037622\\
50&20&11&nucleus&0.037996\\
16&79&3&GO:0001727~lipid kinase activity&0.0383\\
111&21&10&cytoplasm&0.038687\\
42&17&6&GO:0005856~cytoskeleton&0.038772\\
42&17&3&GO:0043292~contractile fiber&0.046269\\
87&16&2&region of interest:Hydrophobic&0.040041\\
29&36&3&GO:0030145~manganese ion binding&0.041705\\
101&29&6&developmental protein&0.044429\\
48&17&5&GO:0005783~endoplasmic reticulum&0.046037\\
8&15&11&phosphoprotein&0.046164\\
70&69&2&Noonan-like/multiple giant cell lesion syndrome&0.04685\\
44&61&3&compositionally biased region:Ser/Thr-rich&0.047291\\
51&9&3&GO:0005625~soluble fraction&0.048236\\
4&13&10&alternative splicing&0.048681\\
