# Supplementary material for: Context Specific and Differential Gene Co-expression Networks via Bayesian Biclustering
Source: PLoS Comput Biol. 2016 Jul 28;12(7):e1004791. doi: 10.1371/journal.pcbi.1004791 (PMC4965098; doi:10.1371/journal.pcbi.1004791)
Supplement: S12 Table — Associations are listed in the order of the significance of p values. (TEX) [file pcbi.1004791.s025.tex]

RHOQ&TK2&rs17819022&0.00179760438225193\\
RHOQ&TK2&rs62136873&0.00179760438225193\\
RHOQ&TK2&rs34449783&0.00185372164735685\\
RHOQ&TK2&rs17768138&0.00185372164735685\\
RHOQ&TK2&rs17768132&0.00185372164735685\\
RHOQ&BHMT2&rs17819022&0.00229537876951145\\
RHOQ&BHMT2&rs62136873&0.00229537876951145\\
RHOQ&BHMT2&rs34996358&0.00327473508463051\\
RHOQ&BHMT2&rs34449783&0.00418508423133314\\
RHOQ&BHMT2&rs17768138&0.00418508423133314\\
RHOQ&BHMT2&rs17768132&0.00418508423133314\\
RHOQ&BHMT2&rs7590693&0.00452385578534238\\
RHOQ&BHMT2&rs17818399&0.00452385578534238\\
RHOQ&TK2&rs34996358&0.00612993580502404\\
RHOQ&CRTAP&rs34996358&0.00629645180138396\\
RHOQ&BHMT2&rs34544165&0.00919871062580636\\
RHOQ&CRTAP&rs34449783&0.00949577872498283\\
RHOQ&CRTAP&rs17768138&0.00949577872498283\\
RHOQ&CRTAP&rs17768132&0.00949577872498283\\
RHOQ&BHMT2&rs62136864&0.010355544119111\\
RHOQ&CRTAP&rs17819022&0.0116494345638436\\
RHOQ&CRTAP&rs62136873&0.0116494345638436\\
RHOQ&KLHL5&rs17819022&0.0128677430519425\\
RHOQ&KLHL5&rs62136873&0.0128677430519425\\
RHOQ&TK2&rs7590693&0.0135379308741599\\
RHOQ&TK2&rs17818399&0.0135379308741599\\
RHOQ&KLHL5&rs34449783&0.0178085561067923\\
RHOQ&KLHL5&rs17768138&0.0178085561067923\\
RHOQ&KLHL5&rs17768132&0.0178085561067923\\
RHOQ&TK2&rs34544165&0.0186682554922495\\
RHOQ&TK2&rs62136864&0.0200302205422869\\
EPS8L2&PARVA&rs151248712&0.0217059585164669\\
EPS8L2&PARVA&rs143261221&0.0217059585164669\\
RHOQ&EHD2&rs17819022&0.0236364837857315\\
RHOQ&EHD2&rs62136873&0.0236364837857315\\
RHOQ&CRTAP&rs34544165&0.0254617603835811\\
RHOQ&CRTAP&rs7590693&0.0259165186031884\\
RHOQ&CRTAP&rs17818399&0.0259165186031884\\
RHOQ&CRTAP&rs62136864&0.026958410736892\\
RHOQ&KLHL5&rs34996358&0.0286549829791349\\
