# Supplementary material for: Context Specific and Differential Gene Co-expression Networks via Bayesian Biclustering
Source: PLoS Comput Biol. 2016 Jul 28;12(7):e1004791. doi: 10.1371/journal.pcbi.1004791 (PMC4965098; doi:10.1371/journal.pcbi.1004791)
Supplement: S13 Table — Associations are listed in the order of the significance of p values. (TEX) [file pcbi.1004791.s026.tex]

BAIAP2&ADCY4&rs12150607&3.38916407614145e-05\\
BAIAP2&PLVAP&rs12150607&0.000100538298022711\\
BAIAP2&FAM213A&rs12150607&0.000274303193716533\\
BAIAP2&NOSTRIN&rs12150607&0.000327516829816668\\
BAIAP2&GPR56&rs12150607&0.00036208627447022\\
BAIAP2&CCM2L&rs12150607&0.000380396400949853\\
BAIAP2&PLVAP&rs7503592&0.000451904260957922\\
BAIAP2&ARL4A&rs28666997&0.000685851860932496\\
BAIAP2&CYYR1&rs7503592&0.000763646052563457\\
BAIAP2&GPR116&rs12150607&0.000979293485678687\\
BAIAP2&FLT1&rs12150607&0.00105969598011122\\
BAIAP2&GPR116&rs7503592&0.00121186496820376\\
BAIAP2&CYYR1&rs12150607&0.00138732490908321\\
BAIAP2&NOSTRIN&rs7503592&0.00153681375329029\\
GPR56&FAM213A&rs6499900&0.00154718933835622\\
BAIAP2&FLT1&rs7503592&0.00164472635264409\\
BAIAP2&CCM2L&rs7503592&0.00171455588883148\\
ADCY4&CCM2L&rs3759630&0.00206745871514194\\
ARL4A&GPR116&rs35689560&0.00219974687911211\\
BAIAP2&PLVAP&rs4969361&0.00252159007797812\\
BAIAP2&ARL4A&rs12150607&0.00326158391503892\\
ARL4A&GPR116&rs12154616&0.00363104799274226\\
PLVAP&FLT1&rs35095592&0.00364851202039147\\
BAIAP2&ARL4A&rs7503592&0.00364943932074591\\
BAIAP2&ADCY4&rs7503592&0.00366576986292235\\
ARL4A&GPR116&rs2033603&0.00387870851576712\\
ARL4A&GPR116&rs2033602&0.00387870851576712\\
ARL4A&GPR116&rs76536833&0.00387870851576712\\
BAIAP2&CYYR1&rs4969361&0.004104180480314\\
GPR56&CCM2L&rs6499900&0.00438065199543055\\
BAIAP2&F11R&rs3935988&0.00444615501707364\\
BAIAP2&F11R&rs4073044&0.00444615501707364\\
GPR56&ELOVL7&rs6499900&0.00478048584785517\\
BAIAP2&NOSTRIN&rs4969361&0.00518317705781406\\
ADCY4&PLVAP&rs3759630&0.00534271382168181\\
GPR56&F11R&rs6499900&0.00537612542133051\\
PLVAP&GPR56&rs35095592&0.00548020522473071\\
PLVAP&FLT1&rs34521468&0.00560411694209822\\
BAIAP2&GPR116&rs4969361&0.00566968436723337\\
ARL4A&GPR116&rs78464812&0.00606138649527292\\
GPR56&CYYR1&rs6499900&0.0060869671250148\\
ARL4A&BAIAP2&rs13226473&0.00633432451836839\\
BAIAP2&FLT1&rs4969361&0.00655428883228238\\
DOCK8&MYO1F&rs2297082&0.00721774876137787\\
PLVAP&ADCY4&rs35095592&0.00730307658316299\\
BAIAP2&ADCY4&rs3935988&0.00735279365540202\\
BAIAP2&ADCY4&rs4073044&0.00735279365540202\\
ARL4A&ELOVL7&rs35689560&0.00742165724908562\\
BAIAP2&ARL4A&rs3935988&0.00747794119929143\\
BAIAP2&ARL4A&rs4073044&0.00747794119929143\\
BAIAP2&BTNL9&rs7503592&0.00752141749168652\\
BAIAP2&CCM2L&rs4969361&0.00759453446813658\\
BAIAP2&CCM2L&rs3935988&0.00771600640342402\\
BAIAP2&CCM2L&rs4073044&0.00771600640342402\\
BAIAP2&FAM213A&rs7503592&0.00777502047678157\\
BAIAP2&ELOVL7&rs12150607&0.00834015650347713\\
GPR56&FLT1&rs6499900&0.00876240137686098\\
BAIAP2&F11R&rs12150607&0.00891856484771056\\
ARHGEF15&BTNL9&rs4792687&0.00913942922944453\\
BAIAP2&FAM213A&rs3935988&0.00929170630186855\\
BAIAP2&FAM213A&rs4073044&0.00929170630186855\\
ARHGEF15&BTNL9&rs8078338&0.00964751952073974\\
ARHGEF15&BTNL9&rs12938531&0.00964751952073974\\
BAIAP2&GPR56&rs3935988&0.00973224239499134\\
BAIAP2&GPR56&rs4073044&0.00973224239499134\\
ARHGEF15&GPR116&rs8078338&0.00992147415628204\\
ARHGEF15&GPR116&rs12938531&0.00992147415628204\\
ARL4A&ELOVL7&rs2033603&0.00998744746719238\\
ARL4A&ELOVL7&rs2033602&0.00998744746719238\\
ARL4A&ELOVL7&rs76536833&0.00998744746719238\\
ARL4A&ELOVL7&rs12154616&0.0100122321307111\\
BAIAP2&PLVAP&rs3935988&0.0100180857830983\\
BAIAP2&PLVAP&rs4073044&0.0100180857830983\\
ADCY4&NOSTRIN&rs3759630&0.0104194687475043\\
BAIAP2&GPR56&rs7503592&0.010567241072901\\
MYO1F&DOCK8&rs7508561&0.0110538074967661\\
PLVAP&GPR56&rs34521468&0.0113471033109278\\
ADCY4&GPR116&rs3759630&0.0115150984892351\\
MYO1F&DOCK8&rs7258281&0.0115478499377574\\
MYO1F&DOCK8&rs10796330&0.0115478499377574\\
MYO1F&DOCK8&rs10420411&0.0115478499377574\\
MYO1F&DOCK8&rs7507621&0.0115478499377574\\
MYO1F&DOCK8&rs7255548&0.0115478499377574\\
MYO1F&DOCK8&rs6603081&0.0115478499377574\\
MYO1F&DOCK8&rs6603078&0.0115478499377574\\
GPR56&ADCY4&rs6499900&0.0117138939532463\\
PLVAP&CYYR1&rs35095592&0.0119979434114784\\
PLVAP&NOSTRIN&rs35095592&0.012184333471164\\
ARL4A&ELOVL7&rs78464812&0.0123985643266054\\
BAIAP2&CYYR1&rs3935988&0.0126412013548267\\
BAIAP2&CYYR1&rs4073044&0.0126412013548267\\
GPR56&ARL4A&rs6499900&0.0127142362699877\\
ARL4A&GPR116&rs74418046&0.0128442004312598\\
ARL4A&GPR116&rs62449784&0.0128442004312598\\
ARL4A&ELOVL7&rs13226473&0.0130162584490445\\
ADCY4&BTNL9&rs3759630&0.0147373890041022\\
BAIAP2&F11R&rs7503592&0.0151465365824369\\
BAIAP2&ADCY4&rs4969361&0.0159413274946307\\
BAIAP2&ARL4A&rs34841611&0.0160504432677728\\
BAIAP2&ARL4A&rs55981747&0.0160504432677728\\
ARHGEF15&BTNL9&rs4791641&0.0176311511170603\\
BAIAP2&GPR116&rs3935988&0.0178025662458668\\
BAIAP2&GPR116&rs4073044&0.0178025662458668\\
PLVAP&ADCY4&rs34521468&0.0179520115906012\\
CCM2L&PLVAP&rs117798563&0.0187221485028732\\
BAIAP2&FLT1&rs3935988&0.0188442177542115\\
BAIAP2&FLT1&rs4073044&0.0188442177542115\\
BAIAP2&FAM213A&rs4969361&0.0189803778922334\\
ARL4A&GPR56&rs35689560&0.0189877899392974\\
PLVAP&KIF17&rs35095592&0.0193511816057762\\
ARL4A&GPR56&rs13226473&0.019756502736634\\
BAIAP2&ELOVL7&rs7503592&0.0199010634622653\\
ARL4A&BAIAP2&rs35689560&0.0203048860943266\\
GPR56&GPR116&rs6499900&0.0215221864463416\\
PLVAP&GPR116&rs35095592&0.0223801980653856\\
ARHGEF15&PLVAP&rs8078338&0.0229790788053618\\
ARHGEF15&PLVAP&rs12938531&0.0229790788053618\\
BAIAP2&ARL4A&rs12951368&0.0232608617065944\\
ARL4A&BAIAP2&rs80216189&0.0233914643424666\\
BAIAP2&BTNL9&rs4969361&0.0234261150168817\\
PLVAP&ARHGEF15&rs35095592&0.0236274511753823\\
