# Supplementary material for: Context Specific and Differential Gene Co-expression Networks via Bayesian Biclustering
Source: PLoS Comput Biol. 2016 Jul 28;12(7):e1004791. doi: 10.1371/journal.pcbi.1004791 (PMC4965098; doi:10.1371/journal.pcbi.1004791)
Supplement: S14 Table — Associations are listed in the order of the significance of p values. (TEX) [file pcbi.1004791.s027.tex]

IRAK3&SIGLEC5&rs10506481&0.00544308595822103\\
SYNPO2&PGD&rs2389688&0.00585094216018417\\
DYSF&SIGLEC5&rs7598653&0.00613988383257144\\
FCAR&MGAM&rs12459411&0.00616033127146638\\
PGD&IRAK3&rs11576630&0.00767741963430676\\
PGD&IRAK3&rs11581967&0.00842055375360634\\
IRAK3&UBXN2B&rs1168744&0.00861299996172038\\
IRAK3&UBXN2B&rs1168739&0.00861299996172038\\
IRAK3&DPYD&rs10506481&0.00866472100872128\\
IRAK3&SIGLEC5&rs143962121&0.00943361353685869\\
FGD3&IRAK3&rs55654224&0.00950419796365306\\
FGD3&IRAK3&rs72741060&0.00950419796365306\\
DPYD&ORM1&rs12094520&0.0104306454758058\\
IRAK3&MGAM&rs1865914&0.0106531446281302\\
IRAK3&UBXN2B&rs1152915&0.0108371315014258\\
FCAR&MGAM&rs73065472&0.0113540700204895\\
FCAR&MGAM&rs56216868&0.0131451840479347\\
FGD3&IRAK3&rs72741063&0.0141022696697712\\
IRAK3&MGAM&rs1152915&0.0145805142722571\\
