# Supplementary material for: Context Specific and Differential Gene Co-expression Networks via Bayesian Biclustering
Source: PLoS Comput Biol. 2016 Jul 28;12(7):e1004791. doi: 10.1371/journal.pcbi.1004791 (PMC4965098; doi:10.1371/journal.pcbi.1004791)
Supplement: S15 Table — Associations are listed in the order of the significance of p values. (TEX) [file pcbi.1004791.s028.tex]

ADCY5&PRUNE2&rs62265765&0.000196031437721992\\
ADCY5&PRUNE2&rs9858997&0.000294176198589273\\
ADCY5&PRUNE2&rs3845913&0.00405399999243611\\
ADCY5&PRUNE2&rs9872572&0.00813605569236785\\
PIK3R5&SLC11A1&rs8067159&0.00924467213003778\\
PIK3R5&SLC11A1&rs12946609&0.00985323650007024\\
ADCY5&PRUNE2&rs9856983&0.0118257919898231\\
PIK3R5&SLC11A1&rs880953&0.0192475669128474\\
PIK3R5&SLC11A1&rs3859237&0.0319909741117738\\
PAPSS2&SLC11A1&rs150861150&0.033146905630249\\
PIK3R5&SLC11A1&rs739435&0.0340018388384754\\
PIK3R5&SLC11A1&rs12449519&0.0340018388384754\\
PIK3R5&SLC11A1&rs2106342&0.0340018388384754\\
